# Supplementary material for: 2-Hy­droxy-11-methyl-16-[(E)-4-methyl­benzyl­idene]-13-(4-methyl­phen­yl)-1,11-diaza­penta­cyclo­[12.3.1.02,10.03,8.010,14]octa­deca-3(8),4,6-triene-9,15-dione
Source: Acta Crystallogr Sect E Struct Rep Online. 2010 Aug 21;66(Pt 9):o2370–1. doi: 10.1107/S1600536810033064 (PMC3007847; doi:10.1107/S1600536810033064)
Supplement: Supplementary file 2 [file e-66-o2370-Isup2.hkl]

# 
# h,k,l, Fc-squared, Fo-squared, sigma(Fo-squared) and status flag 
# 
data_I
_shelx_title ' cu_pmenhs_0m in P-1   (100K)' 
_shelx_refln_list_code          4 
_shelx_F_calc_maximum       57.89 
_exptl_crystal_F_000       520.00 
_reflns_d_resolution_high  0.8506 
 
loop_ 
 _symmetry_equiv_pos_as_xyz 
 'x, y, z' 
 '-x, -y, -z' 
 
_cell_length_a     9.3252 
_cell_length_b    12.1781 
_cell_length_c    12.9821 
_cell_angle_alpha  67.480 
_cell_angle_beta   86.093 
_cell_angle_gamma  69.475 
 
_shelx_F_squared_multiplier     1.000 
 
loop_ 
 _refln_index_h 
 _refln_index_k 
 _refln_index_l 
 _refln_F_squared_calc 
 _refln_F_squared_meas 
 _refln_F_squared_sigma 
 _refln_observed_status 
   2   0   0       54.43       51.87      0.60 o 
   3   0   0        6.20        5.41      0.19 o 
   4   0   0      168.88      198.52      3.02 o 
   5   0   0      147.81      134.41      3.39 o 
   6   0   0      197.12      189.49      5.78 o 
   7   0   0      107.29      106.08      2.20 o 
   8   0   0       70.88       88.45      1.90 o 
   9   0   0       30.41       36.56      1.31 o 
  10   0   0        9.59       11.64      0.50 o 
  -9   1   0       28.99       27.81      0.75 o 
  -8   1   0      326.69      334.55      6.37 o 
  -7   1   0      306.43      331.15      6.31 o 
  -6   1   0       26.02       30.12      1.03 o 
  -5   1   0       53.50       59.40      1.57 o 
  -4   1   0        2.42        3.37      0.32 o 
  -3   1   0      160.02      153.25      1.79 o 
  -2   1   0      658.08      667.85     15.25 o 
  -1   1   0     3351.22        0.01      0.10 o 
   3   1   0      839.89      984.74     36.30 o 
   5   1   0        6.85        4.87      0.21 o 
   6   1   0       51.64       39.21      1.59 o 
   7   1   0       59.43       64.69      1.96 o 
   8   1   0       57.32       57.80      1.26 o 
   9   1   0      159.26      145.02      2.87 o 
  -9   2   0       30.38       28.94      0.78 o 
  -8   2   0        8.62        8.30      0.61 o 
  -7   2   0       10.57       13.38      0.59 o 
  -6   2   0       83.57       85.95      2.07 o 
  -5   2   0        2.70        2.27      0.25 o 
  -4   2   0        9.95        8.09      0.61 o 
  -3   2   0       11.55       12.97      0.39 o 
  -2   2   0        1.35        1.20      0.08 o 
   0   2   0      472.75      422.47     10.28 o 
   3   2   0     1134.36     1299.02     45.80 o 
   5   2   0      746.22      868.67     17.43 o 
   6   2   0       71.35       80.09      3.80 o 
  -9   3   0       82.05       85.72      2.58 o 
  -8   3   0       47.66       49.70      1.30 o 
  -7   3   0      405.05      463.14     12.62 o 
  -6   3   0     1087.23     1200.20     21.90 o 
  -5   3   0      174.50      158.46      2.29 o 
  -4   3   0        6.65        5.03      0.31 o 
  -2   3   0       60.55       52.15      1.03 o 
   2   3   0      889.84      909.49     38.27 o 
   5   3   0      235.36      253.19      4.64 o 
   6   3   0       89.12       87.33      6.59 o 
  -8   4   0      183.67      193.60      6.94 o 
  -7   4   0       59.04       61.98      1.31 o 
  -6   4   0       14.25       11.17      1.28 o 
  -5   4   0        1.68        1.77      0.22 o 
  -4   4   0      223.81      197.72      3.83 o 
  -3   4   0       19.30       15.11      1.00 o 
  -2   4   0     1413.84     1748.05     69.14 o 
  -1   4   0     1558.04     1811.69     35.09 o 
   1   4   0      993.38     1070.37     18.44 o 
   2   4   0      146.37      149.89      1.76 o 
   4   4   0      152.40      180.34      2.71 o 
   5   4   0       35.91       42.24      0.80 o 
   6   4   0      519.65      517.16      7.04 o 
  -8   5   0       84.01       90.51      2.17 o 
  -7   5   0        4.72        6.07      0.40 o 
  -6   5   0      631.57      664.46     10.25 o 
  -5   5   0      137.64      136.16      4.27 o 
  -4   5   0      441.09      433.25      9.88 o 
  -3   5   0        6.43        4.29      0.38 o 
  -2   5   0        7.77        6.47      0.58 o 
  -1   5   0       64.27       39.60      1.20 o 
   0   5   0     1163.37     1289.92     18.03 o 
   1   5   0      107.09      113.39      1.80 o 
   2   5   0       99.30       87.07      1.20 o 
   3   5   0      282.09      279.35      3.39 o 
   4   5   0      145.94      153.15      1.96 o 
   5   5   0       76.94       71.02      1.02 o 
   6   5   0      498.04      518.16      7.11 o 
   7   5   0       32.76       34.19      0.68 o 
  -7   6   0       23.63       22.75      1.27 o 
  -6   6   0      136.33      131.37      2.55 o 
  -5   6   0      212.90      214.09      3.35 o 
  -4   6   0      781.25      825.84     11.86 o 
  -3   6   0      223.66      219.63      4.60 o 
  -2   6   0       51.83       52.68      1.99 o 
  -1   6   0      877.98      914.23     15.40 o 
   0   6   0        2.95        2.95      0.75 o 
   1   6   0        4.47        3.05      0.22 o 
   2   6   0       36.49       32.41      0.57 o 
   3   6   0       30.26       27.10      0.53 o 
   4   6   0     2982.56     3696.96    116.44 o 
   5   6   0      336.91      368.66      5.20 o 
   6   6   0      113.98      110.44      1.81 o 
   7   6   0       39.00       41.00      1.42 o 
   8   6   0      102.73       91.14      2.95 o 
  -6   7   0      102.99      107.81      4.23 o 
  -5   7   0       68.03       59.09      2.76 o 
  -4   7   0       37.57       37.58      1.38 o 
  -3   7   0      480.20      500.35     12.62 o 
  -2   7   0       35.59       28.72      1.16 o 
  -1   7   0        7.94        7.40      0.61 o 
   0   7   0       18.20       16.35      0.84 o 
   1   7   0      400.48      369.27      5.72 o 
   2   7   0       60.17       64.95      1.66 o 
   3   7   0      129.19      134.07      2.09 o 
   4   7   0       52.53       51.97      0.88 o 
   5   7   0       31.97       33.63      0.67 o 
   6   7   0       35.12       38.95      0.74 o 
   7   7   0      174.50      187.11      2.91 o 
   8   7   0      132.48      123.12      2.27 o 
   9   7   0       12.01       18.66      0.74 o 
  -5   8   0        0.15        0.21      0.22 o 
  -4   8   0        2.09        2.41      0.33 o 
  -3   8   0        7.31        4.55      0.51 o 
  -2   8   0     1571.66     1646.32     42.35 o 
  -1   8   0        1.14        3.17      0.37 o 
   0   8   0       80.29       80.39      3.54 o 
   1   8   0      397.44      397.30     16.90 o 
   2   8   0      116.35      103.68      2.15 o 
   3   8   0       87.97       95.15      1.62 o 
   4   8   0       31.11       34.00      0.66 o 
   5   8   0        2.14        3.36      0.26 o 
   6   8   0      313.84      305.14      4.56 o 
   7   8   0      129.76      127.82      2.15 o 
   8   8   0       83.30       69.16      1.40 o 
   9   8   0       49.17       47.99      1.59 o 
  -4   9   0        0.04        0.17      0.23 o 
  -3   9   0      256.45      248.37      4.83 o 
  -2   9   0       36.39       24.18      1.75 o 
  -1   9   0      474.40      421.18      9.16 o 
   0   9   0       80.37       68.92      2.45 o 
   1   9   0        7.29        4.80      0.30 o 
   2   9   0        0.10        0.36      0.14 o 
   4   9   0        3.04        2.70      0.19 o 
   5   9   0       15.05       16.93      0.95 o 
   6   9   0        5.65        4.45      0.32 o 
   7   9   0       19.31       19.84      0.65 o 
   8   9   0      309.05      298.16     14.17 o 
   9   9   0       10.99        7.69      0.50 o 
  -3  10   0        1.89        2.17      0.32 o 
  -2  10   0       75.98       72.26      2.15 o 
  -1  10   0       83.26       75.83      2.35 o 
   0  10   0      210.40      214.42      6.00 o 
   1  10   0       55.68       60.48      1.19 o 
   2  10   0      232.40      223.74      6.87 o 
   3  10   0      488.37      487.56      8.32 o 
   4  10   0        0.08        0.55      0.14 o 
   5  10   0       61.04       56.80      1.45 o 
   6  10   0      180.09      195.78      4.97 o 
   7  10   0      202.96      174.78      3.22 o 
   8  10   0        0.03        0.21      0.13 o 
   9  10   0        3.96        3.91      0.36 o 
  -2  11   0       76.24       74.16      2.01 o 
  -1  11   0       39.39       44.45      1.38 o 
   0  11   0      122.81      133.25      4.41 o 
   1  11   0        3.27        3.27      0.48 o 
   2  11   0      198.26      194.35      3.52 o 
   3  11   0     1041.23     1131.39     21.06 o 
   4  11   0      289.33      279.79      6.02 o 
   5  11   0       79.30       79.23      2.45 o 
   6  11   0      343.68      353.19     12.27 o 
   7  11   0       96.63       91.02      2.38 o 
   8  11   0      138.51      139.30      4.14 o 
   0  12   0       21.35       25.22      1.09 o 
   1  12   0       14.29       11.98      0.92 o 
   2  12   0      174.61      176.19      5.21 o 
   3  12   0       79.38       79.03      1.65 o 
   4  12   0       25.96       25.35      1.01 o 
   5  12   0      103.13      108.97      3.07 o 
   6  12   0      196.39      196.40      3.83 o 
   7  12   0      221.10      218.48      4.84 o 
   2  13   0       34.37       33.92      1.36 o 
   3  13   0        6.93        9.07      0.71 o 
   4  13   0       21.02       24.85      1.12 o 
   5  13   0      130.05      156.81      5.57 o 
  -7 -12   1       26.12       27.84      1.21 o 
  -6 -12   1       10.22       11.58      0.55 o 
  -5 -12   1       54.20       57.77      1.80 o 
  -4 -12   1       23.43       24.25      0.95 o 
  -3 -12   1       41.58       39.84      1.06 o 
  -2 -12   1        0.04        0.63      0.23 o 
  -1 -12   1        3.90        7.40      0.57 o 
   0 -12   1       36.15       39.75      1.89 o 
  -8 -11   1       10.47       15.20      0.78 o 
  -7 -11   1        6.27        6.66      0.45 o 
  -6 -11   1       26.72       26.57      0.82 o 
  -5 -11   1      144.30      146.31      3.56 o 
  -4 -11   1       28.53       29.81      1.21 o 
  -3 -11   1       30.21       32.43      1.01 o 
  -2 -11   1       11.30       12.75      0.50 o 
  -1 -11   1        0.56        0.44      0.21 o 
   0 -11   1      131.07      139.94      3.41 o 
   1 -11   1      130.33      142.32      5.03 o 
  -9 -10   1       24.92       22.42      0.92 o 
  -8 -10   1       12.22        9.30      0.51 o 
  -7 -10   1      665.01      722.02     15.40 o 
  -6 -10   1       50.27       52.56      1.96 o 
  -5 -10   1      121.82      122.78      3.08 o 
  -4 -10   1      332.18      346.57      7.12 o 
  -3 -10   1      209.57      213.96      4.48 o 
  -2 -10   1       42.70       46.50      1.38 o 
  -1 -10   1       13.40       12.21      0.50 o 
   0 -10   1       90.37       94.98      2.35 o 
   1 -10   1       17.39       20.78      0.98 o 
   2 -10   1        7.30        5.70      0.50 o 
   3 -10   1       34.22       35.75      1.59 o 
  -9  -9   1      145.86      134.79      3.89 o 
  -8  -9   1      301.64      281.01     10.26 o 
  -7  -9   1      284.01      269.67      4.91 o 
  -6  -9   1       36.20       36.92      0.91 o 
  -5  -9   1      308.80      316.15      4.89 o 
  -4  -9   1      152.37      151.90      2.76 o 
  -3  -9   1       99.74       84.12      1.69 o 
  -2  -9   1      140.86      136.89      2.65 o 
  -1  -9   1        0.04        0.30      0.15 o 
   0  -9   1        2.83        3.68      0.46 o 
   1  -9   1       29.83       22.86      0.84 o 
   2  -9   1       75.21       78.90      2.40 o 
   3  -9   1       32.52       35.99      1.38 o 
   4  -9   1        1.28        0.78      0.37 o 
  -9  -8   1       20.75       20.05      0.86 o 
  -8  -8   1      315.52      285.70      7.95 o 
  -7  -8   1      246.40      229.05      3.87 o 
  -6  -8   1     1921.49     2186.29     29.50 o 
  -5  -8   1      108.08      100.18      1.93 o 
  -4  -8   1      228.88      217.56      2.65 o 
  -3  -8   1      433.35      424.97      5.33 o 
  -2  -8   1       24.06       22.97      1.16 o 
  -1  -8   1       84.00       85.20      2.56 o 
   0  -8   1        0.32        2.49      0.60 o 
   1  -8   1        7.70        5.51      0.43 o 
   2  -8   1       83.41       77.28      1.55 o 
   3  -8   1       30.42       34.61      1.11 o 
   4  -8   1        0.41        0.69      0.21 o 
   5  -8   1        1.92        2.43      0.38 o 
  -9  -7   1       43.98       42.24      1.41 o 
  -8  -7   1       66.33       68.07      1.50 o 
  -7  -7   1      241.79      229.95      3.51 o 
  -6  -7   1      102.26      100.42      1.76 o 
  -5  -7   1       45.65       37.28      0.84 o 
  -4  -7   1        3.93        4.59      0.35 o 
  -3  -7   1      436.47      435.14      6.65 o 
  -2  -7   1      683.00      712.14      8.84 o 
  -1  -7   1        0.04        0.19      0.13 o 
   0  -7   1       18.97       16.90      1.20 o 
   1  -7   1        0.96        1.72      0.49 o 
   2  -7   1       88.75       75.69      1.61 o 
   3  -7   1       22.81       23.11      1.09 o 
   4  -7   1      191.16      200.23      7.65 o 
   5  -7   1       37.93       42.19      2.10 o 
   6  -7   1       10.08       11.72      0.83 o 
  -8  -6   1        2.05        2.61      0.21 o 
  -7  -6   1        3.17        5.34      0.26 o 
  -6  -6   1        7.68        7.03      0.46 o 
  -5  -6   1      881.33      980.34     15.71 o 
  -4  -6   1      168.97      160.46      2.56 o 
  -3  -6   1       55.78       57.04      0.99 o 
  -2  -6   1       79.82       84.00      1.19 o 
  -1  -6   1        3.19        1.53      0.18 o 
   0  -6   1     1671.40     1690.32     41.27 o 
   1  -6   1        0.53        2.29      0.48 o 
   2  -6   1      190.00      194.64      4.33 o 
   3  -6   1       78.15       74.43      1.92 o 
   4  -6   1       67.03       75.26      5.04 o 
   5  -6   1        1.27        2.52      0.55 o 
   6  -6   1        2.00        2.24      0.25 o 
   7  -6   1       19.28       21.41      1.39 o 
  -7  -5   1      420.47      432.77      8.14 o 
  -6  -5   1      133.81      133.63      2.87 o 
  -5  -5   1        2.34        5.22      0.48 o 
  -4  -5   1       56.48       64.20      1.54 o 
  -3  -5   1      301.76      279.26      3.68 o 
  -2  -5   1       94.91       86.45      1.31 o 
  -1  -5   1      209.84      209.78      2.85 o 
   0  -5   1     1676.57     1984.46     67.84 o 
   1  -5   1      960.51     1031.33     24.37 o 
   2  -5   1      425.93      448.15      7.87 o 
   3  -5   1        3.33        1.90      0.42 o 
   4  -5   1      176.91      175.25      2.81 o 
   5  -5   1      226.88      242.30      5.48 o 
   6  -5   1       11.00       15.44      1.72 o 
   7  -5   1       28.27       25.49      0.73 o 
  -7  -4   1      235.45      231.32      5.36 o 
  -6  -4   1        6.50        9.02      0.42 o 
  -5  -4   1      209.74      238.82      3.91 o 
  -4  -4   1       33.60       35.50      0.76 o 
  -2  -4   1      130.68      122.25      1.51 o 
  -1  -4   1       99.28      116.60      1.40 o 
   2  -4   1      693.25      699.47     12.32 o 
   3  -4   1      802.86      861.14     16.93 o 
   4  -4   1      506.72      499.44      7.38 o 
   5  -4   1      179.40      177.33      3.19 o 
   6  -4   1      169.93      161.33      2.85 o 
   7  -4   1      272.63      254.30      5.10 o 
   8  -4   1       44.36       36.01      1.38 o 
  -6  -3   1       22.05       26.47      1.14 o 
  -5  -3   1       21.23       36.19      1.61 o 
  -4  -3   1     1618.48     2196.74     69.22 o 
  -3  -3   1     1008.13     1098.34     35.06 o 
  -2  -3   1      618.76      682.85     12.23 o 
   0  -3   1     1180.65     1065.75     42.20 o 
   1  -3   1      402.92      380.13      4.47 o 
   2  -3   1      636.62      685.07     11.93 o 
   3  -3   1       86.54       89.08      1.99 o 
   4  -3   1     1561.06     1765.38     48.18 o 
   5  -3   1       42.15       45.13      0.98 o 
   6  -3   1       50.83       56.88      1.55 o 
   7  -3   1       29.71       27.00      0.75 o 
   8  -3   1        0.04        0.35      0.15 o 
  -5  -2   1       50.78       62.49      1.58 o 
  -4  -2   1      585.91      696.88      9.49 o 
  -3  -2   1      562.37      602.11     11.66 o 
  -1  -2   1      502.40      530.70      9.30 o 
   0  -2   1        3.28        3.44      0.11 o 
   2  -2   1       30.81       32.17      0.68 o 
   3  -2   1       15.34       14.50      0.54 o 
   4  -2   1     1283.50     1455.52     26.22 o 
   5  -2   1      846.85      944.21     15.69 o 
   6  -2   1      131.79      123.22      2.68 o 
   7  -2   1      409.83      409.77      7.85 o 
   8  -2   1      146.22      150.02      3.55 o 
   9  -2   1       52.40       51.29      1.73 o 
  -9  -1   1        9.74       12.87      0.58 o 
  -8  -1   1       21.86       20.88      0.80 o 
  -7  -1   1        2.09        2.78      0.28 o 
  -6  -1   1      263.49      301.30      8.73 o 
  -5  -1   1     1422.00     1678.31     61.86 o 
  -4  -1   1      338.16      363.00      6.60 o 
  -3  -1   1        7.50        7.50      0.21 o 
  -2  -1   1      260.23      241.04      3.53 o 
  -1  -1   1        6.29        6.05      0.17 o 
   0  -1   1      333.83      325.67      4.72 o 
   3  -1   1       34.60       25.51      0.48 o 
   4  -1   1      378.11      418.38      6.35 o 
   5  -1   1      387.70      419.47     11.11 o 
   6  -1   1      178.84      164.81      3.34 o 
   7  -1   1        8.06        8.67      0.45 o 
   8  -1   1      153.99      162.51      2.72 o 
   9  -1   1       15.57       20.41      0.73 o 
 -10   0   1      104.89      101.32      2.81 o 
  -9   0   1        3.28        2.94      0.32 o 
  -8   0   1       94.16      101.43      2.43 o 
  -7   0   1      223.83      217.79      4.42 o 
  -6   0   1       70.55       79.87      2.63 o 
  -5   0   1       76.50       85.15      1.81 o 
  -4   0   1      129.41      141.16      2.22 o 
  -3   0   1      442.05      444.42      7.41 o 
  -1   0   1      148.06      136.99      1.52 o 
   2   0   1       40.52       38.90      0.49 o 
   3   0   1      459.44      475.79      5.14 o 
   4   0   1      608.99      644.57      9.93 o 
   5   0   1       17.97       26.63      0.69 o 
   6   0   1      202.43      201.13      5.48 o 
   7   0   1       13.43        7.65      0.56 o 
   8   0   1      481.22      510.19      9.44 o 
   9   0   1       48.75       47.50      1.11 o 
  10   0   1        0.59        0.53      0.14 o 
  -9   1   1      194.11      207.59      3.95 o 
  -8   1   1       62.94       61.86      1.47 o 
  -7   1   1       14.05       17.85      0.70 o 
  -6   1   1      477.03      523.56     15.32 o 
  -5   1   1      422.05      430.33      9.82 o 
  -4   1   1     1235.60     1481.30     54.76 o 
  -3   1   1       54.99       57.46      0.62 o 
  -2   1   1       71.95       66.54      0.82 o 
  -1   1   1     1308.67        8.90      0.77 o 
   2   1   1      221.32      230.09      3.01 o 
   3   1   1      189.59      175.11      2.29 o 
   5   1   1      663.34      718.24     14.21 o 
   6   1   1      101.84      109.14      3.06 o 
   7   1   1        0.51        0.88      0.14 o 
   8   1   1      804.08      838.11     15.17 o 
   9   1   1       59.75       65.72      2.06 o 
  10   1   1        0.13        0.48      0.13 o 
  -9   2   1        2.58        2.88      0.22 o 
  -8   2   1        0.21        0.33      0.15 o 
  -7   2   1      330.47      335.96      6.45 o 
  -6   2   1      789.21      797.43     13.52 o 
  -5   2   1        2.94        1.86      0.27 o 
  -4   2   1      289.67      294.59      4.20 o 
  -3   2   1        6.14       10.24      0.33 o 
  -2   2   1     1053.15     1158.79     45.67 o 
  -1   2   1      275.69      257.00      3.22 o 
   0   2   1     2277.90        0.04      0.09 o 
   2   2   1      460.22      454.89     16.01 o 
   3   2   1      466.00      443.59      6.73 o 
   5   2   1      736.79      806.31     13.06 o 
   6   2   1      116.32      116.78      2.17 o 
   7   2   1        0.06        0.93      0.18 o 
   8   2   1       99.50       82.30      2.33 o 
   9   2   1        1.59        3.94      0.33 o 
  -9   3   1       38.89       38.77      1.36 o 
  -8   3   1        2.93        1.68      0.33 o 
  -7   3   1      267.66      274.18      5.44 o 
  -6   3   1      456.93      448.77      7.23 o 
  -5   3   1       17.97       17.44      1.35 o 
  -4   3   1        4.62        7.74      0.38 o 
  -3   3   1       68.58       80.09      1.64 o 
  -2   3   1      786.48      810.40     12.11 o 
   1   3   1       75.72       83.14      1.06 o 
   4   3   1      681.60      769.27     12.03 o 
   5   3   1      343.81      391.07      6.32 o 
   6   3   1        0.38        1.70      0.23 o 
  -8   4   1        6.05        6.67      0.46 o 
  -7   4   1      180.52      174.46      8.15 o 
  -6   4   1      278.63      273.41      5.48 o 
  -5   4   1      464.89      463.95      6.60 o 
  -4   4   1       67.99       62.36      1.83 o 
  -3   4   1       23.40       21.90      1.04 o 
  -2   4   1       94.08       85.09      1.72 o 
  -1   4   1      129.39      133.86      1.76 o 
   0   4   1      376.73      408.14      4.35 o 
   1   4   1      905.91      965.99     33.19 o 
   3   4   1        0.07        0.96      0.11 o 
   4   4   1      561.86      603.70      9.68 o 
   5   4   1      316.68      378.02      4.75 o 
   6   4   1      232.41      225.12      3.03 o 
   7   4   1      329.61      339.21      6.41 o 
  -8   5   1        0.27        0.15      0.12 o 
  -7   5   1       56.07       48.69      1.08 o 
  -6   5   1       16.99       16.19      0.73 o 
  -5   5   1       17.48       14.36      0.67 o 
  -4   5   1       13.82       12.01      0.39 o 
  -3   5   1      315.18      333.28      6.37 o 
  -2   5   1       58.68       73.30      1.48 o 
  -1   5   1     1392.22     1607.65     25.58 o 
   0   5   1      638.66      634.44      7.96 o 
   1   5   1      162.22      166.06      2.32 o 
   2   5   1      415.60      447.66      5.06 o 
   3   5   1        0.04        0.27      0.08 o 
   4   5   1      892.00     1057.48     16.70 o 
   5   5   1     1061.02     1208.24     17.30 o 
   6   5   1      182.56      172.38      2.28 o 
   7   5   1       16.64       14.48      0.39 o 
   8   5   1        0.01        0.85      0.44 o 
  -7   6   1      118.83      116.78      2.80 o 
  -6   6   1       10.10       11.87      0.43 o 
  -5   6   1       71.12       73.65      1.93 o 
  -4   6   1      417.75      424.06      6.46 o 
  -3   6   1      330.45      337.02      6.61 o 
  -2   6   1      142.27      119.74      4.61 o 
  -1   6   1       59.12       46.67      1.80 o 
   0   6   1      292.19      287.51      7.19 o 
   1   6   1       88.82       79.29      1.17 o 
   2   6   1      221.85      246.10      3.08 o 
   3   6   1      432.41      456.95      4.96 o 
   4   6   1        0.66        0.79      0.13 o 
   5   6   1      342.95      320.30      4.06 o 
   6   6   1       90.18       88.61      2.24 o 
   7   6   1      102.66       99.78      1.64 o 
   8   6   1      396.93      400.61      7.62 o 
  -6   7   1        6.22        9.59      1.15 o 
  -5   7   1      288.31      296.00     10.80 o 
  -4   7   1        7.71       10.59      1.13 o 
  -3   7   1       17.89       20.60      0.87 o 
  -2   7   1       70.33       85.48      4.02 o 
  -1   7   1      483.09      483.41     11.52 o 
   0   7   1      615.52      601.85     15.52 o 
   1   7   1       46.48       38.73      0.83 o 
   2   7   1       28.74       32.80      0.62 o 
   3   7   1        0.76        1.07      0.14 o 
   4   7   1      270.26      267.60      3.56 o 
   5   7   1      525.44      528.16      8.02 o 
   6   7   1     1045.72     1115.01     13.37 o 
   7   7   1     1079.72     1158.82     13.89 o 
   8   7   1       11.13       12.16      0.43 o 
   9   7   1       11.12       12.56      0.56 o 
  -6   8   1      150.59      158.34      5.72 o 
  -5   8   1       56.55       62.53      2.74 o 
  -4   8   1       49.57       54.50      3.36 o 
  -3   8   1      318.35      327.18      7.88 o 
  -2   8   1      561.12      549.46      8.75 o 
  -1   8   1       20.56       18.42      1.27 o 
   0   8   1        0.05        0.04      0.28 o 
   1   8   1      170.67      166.40      3.16 o 
   2   8   1       10.23        6.58      0.38 o 
   3   8   1       24.48       20.49      0.61 o 
   4   8   1       98.80      100.33      1.41 o 
   5   8   1      345.67      343.71      4.43 o 
   6   8   1      380.03      401.19      5.12 o 
   7   8   1       28.18       22.79      0.70 o 
   8   8   1       38.20       36.90      0.88 o 
   9   8   1       14.23       14.87      0.71 o 
  -5   9   1        0.85        1.42      0.24 o 
  -4   9   1        0.07        0.66      0.26 o 
  -3   9   1       32.80       28.29      1.35 o 
  -2   9   1       38.28       31.52      1.62 o 
  -1   9   1       59.54       59.55      1.48 o 
   0   9   1       94.44       97.85      2.69 o 
   1   9   1       56.35       52.45      1.46 o 
   2   9   1        0.07        0.68      0.21 o 
   3   9   1       76.27       72.13      1.24 o 
   4   9   1        5.78        4.28      0.23 o 
   5   9   1       67.08       70.74      1.75 o 
   6   9   1     1054.16     1138.35     15.65 o 
   7   9   1     1110.63     1131.93     26.18 o 
   8   9   1      201.07      190.27      5.28 o 
   9   9   1        8.88        8.65      0.52 o 
  -4  10   1       55.57       48.03      2.04 o 
  -3  10   1       17.32       14.75      0.74 o 
  -2  10   1       21.76       16.03      0.91 o 
  -1  10   1      759.84      768.13     13.20 o 
   0  10   1       17.05       19.12      1.04 o 
   1  10   1      119.27      111.06      2.88 o 
   2  10   1        2.12        1.56      0.25 o 
   3  10   1       26.88       29.69      0.93 o 
   4  10   1        6.97        6.97      0.29 o 
   5  10   1        0.00        0.21      0.14 o 
   6  10   1       51.03       48.75      2.20 o 
   7  10   1      228.31      234.84      4.68 o 
   8  10   1        8.23       10.11      0.66 o 
   9  10   1        4.97        2.98      0.32 o 
  -2  11   1       10.53        8.42      0.55 o 
  -1  11   1       92.78       92.98      4.40 o 
   0  11   1       85.97       88.38      1.96 o 
   1  11   1       44.35       42.52      1.63 o 
   2  11   1       65.68       60.08      1.39 o 
   3  11   1        0.51        1.17      0.27 o 
   4  11   1      112.72      121.20      3.06 o 
   5  11   1      288.28      293.37      7.51 o 
   6  11   1       29.77       31.20      2.04 o 
   7  11   1       55.32       46.10      2.42 o 
   8  11   1      109.48      100.00      3.93 o 
   9  11   1      241.28      228.00      6.28 o 
  -1  12   1       62.96       58.60      1.81 o 
   0  12   1      118.51      130.20      3.48 o 
   1  12   1      103.58      100.14      2.69 o 
   2  12   1       79.44       78.51      2.30 o 
   3  12   1       78.70       76.05      1.57 o 
   4  12   1       30.84       33.43      2.94 o 
   5  12   1        0.18        0.86      0.23 o 
   6  12   1       76.98       82.50      1.84 o 
   7  12   1      100.02      102.31      2.14 o 
   8  12   1       23.74       20.27      0.92 o 
   1  13   1        2.77        2.81      0.51 o 
   2  13   1       59.64       61.83      1.65 o 
   3  13   1       38.41       37.15      1.73 o 
   4  13   1       45.02       43.13      1.32 o 
   5  13   1       64.04       70.69      2.75 o 
   6  13   1       19.00       18.44      0.96 o 
  -6 -12   2      116.04      109.55      4.03 o 
  -5 -12   2       96.69      105.11      3.90 o 
  -4 -12   2      147.98      163.83      3.96 o 
  -3 -12   2       18.61       17.17      1.04 o 
  -2 -12   2        0.15        0.11      0.22 o 
  -7 -11   2        0.46        0.57      0.16 o 
  -6 -11   2        0.59        0.82      0.33 o 
  -5 -11   2      143.94      157.23      5.09 o 
  -4 -11   2       15.57       16.43      0.79 o 
  -3 -11   2       27.22       26.24      1.19 o 
  -2 -11   2        4.23        6.31      0.45 o 
  -1 -11   2       40.03       32.95      1.36 o 
   0 -11   2        2.29        2.69      0.64 o 
   1 -11   2       20.33       21.65      0.94 o 
  -8 -10   2       32.74       33.23      1.34 o 
  -7 -10   2       15.17       14.63      1.06 o 
  -6 -10   2        6.04        6.92      0.51 o 
  -5 -10   2      368.33      383.90     14.87 o 
  -4 -10   2       20.08       17.37      0.93 o 
  -3 -10   2      158.36      166.65      3.59 o 
  -2 -10   2       55.69       53.28      1.29 o 
  -1 -10   2        0.04        0.70      0.27 o 
   0 -10   2       13.63       11.78      0.54 o 
   1 -10   2       37.87       36.71      1.27 o 
   2 -10   2       47.62       55.25      1.56 o 
  -9  -9   2       44.96       39.10      1.40 o 
  -8  -9   2        1.16        2.14      0.36 o 
  -7  -9   2       81.88       77.89      1.90 o 
  -6  -9   2       65.63       60.93      1.40 o 
  -5  -9   2       43.94       43.93      1.15 o 
  -4  -9   2       85.19       82.32      1.54 o 
  -3  -9   2       23.78       23.90      0.73 o 
  -2  -9   2      103.64       96.81      2.37 o 
  -1  -9   2       41.86       36.82      0.85 o 
   0  -9   2       96.43      105.56      2.37 o 
   1  -9   2       11.74        9.99      0.48 o 
   2  -9   2        7.86        5.33      0.73 o 
   3  -9   2       40.53       35.13      1.21 o 
   4  -9   2       12.34       10.38      0.79 o 
  -9  -8   2       13.71       12.44      0.65 o 
  -8  -8   2       47.10       46.05      1.47 o 
  -7  -8   2       67.95       71.21      1.51 o 
  -6  -8   2       65.14       62.61      1.19 o 
  -5  -8   2      154.76      147.83      2.49 o 
  -4  -8   2      359.40      361.63      4.55 o 
  -3  -8   2       43.73       42.13      0.89 o 
  -2  -8   2       22.11       23.66      0.75 o 
  -1  -8   2        0.05        0.14      0.15 o 
   0  -8   2       31.32       27.38      0.77 o 
   1  -8   2       43.81       38.51      1.18 o 
   2  -8   2       21.65       16.78      0.72 o 
   3  -8   2      399.35      419.04      7.78 o 
   4  -8   2      249.42      268.98      6.41 o 
   5  -8   2       33.85       30.59      0.99 o 
  -9  -7   2       60.72       54.76      1.78 o 
  -8  -7   2       32.11       23.97      0.96 o 
  -7  -7   2      179.09      165.30      2.66 o 
  -6  -7   2      149.30      138.65      2.32 o 
  -5  -7   2      184.25      190.85      4.56 o 
  -4  -7   2        0.36        0.19      0.08 o 
  -3  -7   2       63.85       56.47      1.27 o 
  -2  -7   2       11.88       11.39      0.56 o 
  -1  -7   2      157.02      178.82      3.81 o 
   0  -7   2      118.62      116.98      4.91 o 
   1  -7   2        2.44        3.33      0.68 o 
   2  -7   2      309.06      308.46      5.37 o 
   3  -7   2       67.30       59.86      1.98 o 
   4  -7   2        0.17        0.97      0.27 o 
   5  -7   2       37.61       37.69      1.87 o 
   6  -7   2      105.08      120.89      4.46 o 
  -9  -6   2      279.87      253.92      6.85 o 
  -8  -6   2        2.67        3.61      0.26 o 
  -7  -6   2       81.80       68.18      1.40 o 
  -6  -6   2        8.34        6.72      0.31 o 
  -5  -6   2       60.38       69.07      1.29 o 
  -4  -6   2       27.82       27.75      0.68 o 
  -3  -6   2      759.17      812.04     10.65 o 
  -2  -6   2      510.42      566.79      7.19 o 
  -1  -6   2       89.14       88.54      1.85 o 
   0  -6   2      918.87     1044.99     20.77 o 
   1  -6   2       44.13       43.55      2.31 o 
   2  -6   2      297.92      267.40      5.46 o 
   3  -6   2       56.07       51.54      1.79 o 
   4  -6   2      545.87      553.47     12.54 o 
   5  -6   2       12.63       12.80      1.05 o 
   6  -6   2        0.82        0.42      0.27 o 
  -8  -5   2      119.05       77.61      2.14 o 
  -7  -5   2      166.20      167.10      3.79 o 
  -6  -5   2       10.45        9.61      0.40 o 
  -5  -5   2        0.95        3.50      0.32 o 
  -4  -5   2       94.81      119.76      2.63 o 
  -3  -5   2      123.81      106.02      1.58 o 
  -2  -5   2       35.64       32.45      0.68 o 
  -1  -5   2      172.19      155.19      2.18 o 
   0  -5   2      440.79      427.57      7.30 o 
   1  -5   2        4.64        3.54      0.39 o 
   2  -5   2     1031.52     1072.93     20.25 o 
   3  -5   2      398.24      403.50      6.87 o 
   4  -5   2       91.78       86.86      1.70 o 
   5  -5   2       58.74       63.97      1.51 o 
   6  -5   2        0.38        0.68      0.17 o 
   7  -5   2       11.94       13.82      0.60 o 
  -7  -4   2      355.68      364.72      8.27 o 
  -6  -4   2      273.38      251.57      4.91 o 
  -5  -4   2      312.83      345.77      5.77 o 
  -4  -4   2      528.85      551.02      8.29 o 
  -3  -4   2      329.82      370.45      4.77 o 
  -2  -4   2      354.71      347.70      4.10 o 
  -1  -4   2       25.30       20.26      0.39 o 
   0  -4   2       11.64        8.23      0.28 o 
   2  -4   2      490.89      511.46      8.85 o 
   3  -4   2       81.06       85.85      1.77 o 
   4  -4   2        1.39        7.01      0.74 o 
   5  -4   2      462.28      478.91     13.13 o 
   6  -4   2      288.83      269.10      5.46 o 
   7  -4   2       28.80       32.10      1.01 o 
   8  -4   2       16.24       17.73      0.65 o 
  -7  -3   2       18.91       21.01      3.33 o 
  -6  -3   2      305.59      320.40      6.03 o 
  -5  -3   2       29.98       19.97      0.64 o 
  -4  -3   2      322.51      340.12      5.79 o 
  -2  -3   2       15.98       20.62      0.34 o 
  -1  -3   2      290.48      294.59      3.01 o 
   1  -3   2       76.49       59.13      1.19 o 
   2  -3   2      686.07      753.78     13.70 o 
   3  -3   2      322.14      332.48      4.68 o 
   4  -3   2        4.17        9.35      0.46 o 
   5  -3   2        0.13        0.61      0.13 o 
   6  -3   2      102.65       91.25      2.21 o 
   7  -3   2      214.67      200.21      4.15 o 
   8  -3   2      154.20      150.47      3.12 o 
  -7  -2   2       42.41       38.53      1.36 o 
  -6  -2   2      191.39      191.77      4.42 o 
  -5  -2   2        0.03        0.47      0.21 o 
  -4  -2   2      531.20      530.85      9.28 o 
  -3  -2   2      698.27      621.14     11.98 o 
  -1  -2   2       10.45        6.66      0.16 o 
   0  -2   2     1145.13     1181.23     24.27 o 
   1  -2   2       91.28       79.19      0.99 o 
   2  -2   2     1451.53     1884.65     69.26 o 
   3  -2   2       92.26      108.90      8.17 o 
   4  -2   2       49.26       48.76      1.03 o 
   5  -2   2       18.35       19.04      0.57 o 
   6  -2   2       33.17       31.39      0.81 o 
   7  -2   2      719.12      756.68     14.04 o 
   8  -2   2       37.97       39.40      1.25 o 
   9  -2   2       65.09       70.23      2.20 o 
  -9  -1   2        4.29        3.43      0.29 o 
  -8  -1   2      278.22      258.43      7.62 o 
  -7  -1   2       99.72       97.17      3.10 o 
  -6  -1   2      372.25      395.34     11.45 o 
  -5  -1   2       57.36       48.62      1.30 o 
  -3  -1   2        2.85        3.01      0.12 o 
   2  -1   2      568.80      581.67      6.75 o 
   3  -1   2      260.24      265.15      4.00 o 
   4  -1   2       77.57       92.83      1.74 o 
   5  -1   2      208.25      206.43      4.71 o 
   6  -1   2        9.65        7.49      0.42 o 
   7  -1   2        3.02        4.12      0.29 o 
   8  -1   2      143.79      138.65      2.92 o 
   9  -1   2      131.22      115.20      5.28 o 
  -9   0   2      173.65      183.63      5.07 o 
  -8   0   2        7.69        7.04      0.29 o 
  -7   0   2       53.26       44.77      1.13 o 
  -6   0   2       34.30       44.58      1.20 o 
  -5   0   2       94.13       65.05      1.37 o 
  -4   0   2     1184.59     1445.01     45.43 o 
  -3   0   2        7.25        7.74      0.19 o 
  -1   0   2      325.38      353.63      5.29 o 
   2   0   2      480.43      499.03      7.39 o 
   3   0   2      225.79      211.43      3.43 o 
   4   0   2      204.02      246.16      4.86 o 
   5   0   2      277.47      277.04      8.95 o 
   6   0   2       43.60       49.07      1.21 o 
   7   0   2       73.95       65.81      1.57 o 
   8   0   2        0.09        0.58      0.18 o 
   9   0   2      431.07      425.57     10.87 o 
  10   0   2        0.65        0.50      0.14 o 
  -9   1   2       16.70       21.27      0.89 o 
  -8   1   2      247.49      249.72      4.80 o 
  -7   1   2      244.58      241.52      4.96 o 
  -6   1   2      140.04      141.83      3.02 o 
  -5   1   2     1396.01     1683.64     55.25 o 
  -4   1   2      617.80      617.92      8.45 o 
  -3   1   2     1089.83     1210.08     39.41 o 
  -2   1   2       77.37       59.44      0.64 o 
  -1   1   2       40.76       36.37      0.63 o 
   0   1   2       11.32       11.00      0.17 o 
   2   1   2       78.44       76.44      0.98 o 
   3   1   2      195.11      183.84      1.97 o 
   4   1   2      641.07      712.90     12.88 o 
   5   1   2        0.00        0.29      0.22 o 
   6   1   2       17.88       24.48      2.10 o 
   7   1   2      141.00      136.81      2.77 o 
   8   1   2      597.37      631.77     17.66 o 
   9   1   2        6.32       10.32      0.45 o 
  10   1   2        2.85        4.01      0.29 o 
  -9   2   2       10.34       11.05      0.40 o 
  -8   2   2      140.58      142.47      2.96 o 
  -6   2   2        3.02        3.95      0.29 o 
  -5   2   2      501.64      508.96     11.47 o 
  -4   2   2       79.13       87.18      1.50 o 
  -2   2   2      486.66      428.41      4.97 o 
   3   2   2      102.99       99.90      1.15 o 
   4   2   2      206.65      185.91      2.68 o 
   5   2   2      279.12      342.32      5.79 o 
   6   2   2        0.45        1.68      0.45 o 
   7   2   2       13.17       13.74      0.76 o 
   8   2   2       69.19       66.47      3.38 o 
   9   2   2       11.47       14.20      0.68 o 
  10   2   2      110.10      101.55      2.84 o 
  -9   3   2       14.42       17.30      0.77 o 
  -8   3   2        0.68        1.97      0.52 o 
  -7   3   2       26.59       27.24      0.76 o 
  -6   3   2       60.73       64.40      1.69 o 
  -5   3   2        0.47        0.34      0.19 o 
  -4   3   2        0.21        2.22      0.56 o 
  -3   3   2       38.87       53.29      1.16 o 
  -2   3   2      202.51      181.29      2.90 o 
  -1   3   2      143.06      128.91      2.36 o 
   1   3   2      700.96      713.62     24.43 o 
   2   3   2       51.11       55.12      0.77 o 
   4   3   2        0.00        1.08      0.37 o 
   5   3   2        1.01        1.43      0.37 o 
   6   3   2      214.70      207.71      2.96 o 
   7   3   2      389.45      384.98      8.03 o 
   8   3   2      544.05      554.59     13.89 o 
   9   3   2       24.91       30.40      1.07 o 
  -8   4   2        7.56        8.58      0.43 o 
  -7   4   2       10.52        9.50      0.52 o 
  -6   4   2      838.55      941.22     14.66 o 
  -5   4   2        9.34        8.69      0.41 o 
  -4   4   2        1.59        2.59      0.36 o 
  -3   4   2       22.82       30.10      0.84 o 
  -2   4   2      792.08      877.65     13.17 o 
  -1   4   2      480.66      450.47      5.94 o 
   0   4   2      128.08      117.50      1.40 o 
   1   4   2      814.14      803.65     17.77 o 
   2   4   2      460.48      454.71      5.66 o 
   3   4   2        9.65        8.16      0.24 o 
   4   4   2      258.20      301.65      4.11 o 
   5   4   2      117.38      100.47      1.54 o 
   6   4   2        5.81        4.38      0.24 o 
   7   4   2       23.15       27.17      1.03 o 
   8   4   2       50.55       51.75      1.55 o 
  -8   5   2       19.47       18.86      0.87 o 
  -7   5   2        2.67        2.11      0.29 o 
  -6   5   2      419.95      439.61      8.48 o 
  -5   5   2       35.51       29.35      0.72 o 
  -4   5   2      248.02      223.32      3.38 o 
  -3   5   2        0.07        0.76      0.22 o 
  -2   5   2      338.02      361.74      6.10 o 
  -1   5   2      625.49      756.56     10.19 o 
   0   5   2     1244.98     1512.60     54.20 o 
   1   5   2       51.99       48.57      0.74 o 
   2   5   2        0.05        6.27      0.45 o 
   3   5   2     1277.80     1463.65     70.03 o 
   4   5   2        1.47        1.24      0.08 o 
   5   5   2       45.14       42.57      0.69 o 
   6   5   2       33.46       30.35      0.64 o 
   7   5   2        0.27        0.86      0.16 o 
   8   5   2       43.43       37.10      0.83 o 
  -7   6   2       95.76      101.26      1.98 o 
  -6   6   2       10.05       10.50      0.57 o 
  -5   6   2       18.05       17.87      1.66 o 
  -4   6   2      139.91      119.27      1.87 o 
  -3   6   2        2.69        3.02      0.31 o 
  -2   6   2      912.89      974.47     15.67 o 
  -1   6   2        0.00        1.83      0.53 o 
   0   6   2       73.48       76.61      2.27 o 
   1   6   2        0.58        0.48      0.16 o 
   2   6   2     1685.89     1955.24     61.67 o 
   3   6   2        3.67        3.20      0.36 o 
   4   6   2      220.13      207.56      2.19 o 
   5   6   2     1743.65     2089.10     35.96 o 
   6   6   2        0.44        1.08      0.29 o 
   7   6   2      310.85      312.65      4.21 o 
   8   6   2       25.14       24.12      0.79 o 
  -6   7   2       11.11       10.95      0.47 o 
  -5   7   2        3.86        3.47      0.33 o 
  -4   7   2       94.38       88.87      3.40 o 
  -3   7   2       38.24       37.07      1.22 o 
  -2   7   2      372.99      382.48     22.06 o 
  -1   7   2      136.73      150.50      4.20 o 
   0   7   2       24.98       26.18      1.22 o 
   1   7   2      943.09     1020.36     14.03 o 
   2   7   2      302.78      316.07      3.72 o 
   3   7   2        0.39        0.53      0.12 o 
   4   7   2      189.63      178.63      2.10 o 
   5   7   2      176.94      165.99      2.44 o 
   6   7   2      138.79      138.91      1.96 o 
   7   7   2      265.46      263.38      3.41 o 
   8   7   2        5.16        6.99      0.38 o 
   9   7   2      236.21      255.13      8.46 o 
  -6   8   2        1.79        4.08      0.49 o 
  -5   8   2       47.62       49.37      2.35 o 
  -4   8   2        1.18        0.72      0.24 o 
  -3   8   2       43.17       48.67      1.74 o 
  -2   8   2        2.70        2.30      0.29 o 
  -1   8   2       85.14       77.49      3.94 o 
   0   8   2      128.40      112.11      4.89 o 
   1   8   2      158.93      157.93      3.00 o 
   2   8   2        5.92        2.97      0.30 o 
   3   8   2       16.16       16.27      0.43 o 
   4   8   2       23.76       20.58      0.58 o 
   5   8   2        9.43       10.76      0.40 o 
   6   8   2       29.65       32.14      0.67 o 
   7   8   2      320.15      332.19      4.27 o 
   8   8   2       11.84       12.21      0.61 o 
   9   8   2      103.89      124.74      3.66 o 
  -5   9   2       13.66       21.33      1.10 o 
  -4   9   2       30.79       31.00      1.61 o 
  -3   9   2       75.74       76.76      4.85 o 
  -2   9   2      109.31       98.11      2.97 o 
  -1   9   2      257.66      232.34      4.55 o 
   0   9   2      444.82      418.06      7.71 o 
   1   9   2        3.77        4.47      0.65 o 
   2   9   2      612.85      673.96     15.52 o 
   3   9   2       83.55       85.70      1.27 o 
   4   9   2      100.78      107.63      1.43 o 
   5   9   2       86.03       93.71      1.50 o 
   6   9   2      116.69      114.48      1.75 o 
   7   9   2      119.72      108.64      2.03 o 
   8   9   2        3.01        3.93      0.34 o 
   9   9   2       32.15       32.66      1.31 o 
  10   9   2       77.55       76.90      2.19 o 
  -4  10   2      218.32      234.21      7.53 o 
  -3  10   2        3.18        3.49      0.36 o 
  -2  10   2      186.81      180.19      5.03 o 
  -1  10   2      162.99      153.81      3.15 o 
   0  10   2       71.48       65.57      1.98 o 
   1  10   2       94.79       90.64      1.82 o 
   2  10   2      293.46      280.48      6.29 o 
   3  10   2      164.56      157.09      3.11 o 
   4  10   2      166.36      159.45      2.39 o 
   5  10   2      223.40      215.42      3.63 o 
   6  10   2        6.25        7.71      0.58 o 
   7  10   2        2.58        6.12      0.38 o 
   8  10   2        7.27        5.71      0.41 o 
   9  10   2        2.71        3.82      0.30 o 
  -3  11   2       37.44       33.14      1.53 o 
  -2  11   2        1.34        1.83      0.33 o 
  -1  11   2        5.52        7.20      0.65 o 
   0  11   2      135.02      140.47      3.38 o 
   1  11   2      144.93      135.48      2.79 o 
   2  11   2       22.58       22.44      0.73 o 
   3  11   2        9.55        8.94      0.48 o 
   4  11   2       25.89       26.57      0.95 o 
   5  11   2       33.73       33.55      0.85 o 
   6  11   2        9.15        9.93      0.56 o 
   7  11   2       89.22       85.79      2.28 o 
   8  11   2        0.03        0.66      0.19 o 
   9  11   2       13.33       15.38      0.73 o 
  -1  12   2       76.58       81.91      3.25 o 
   0  12   2       80.36       80.21      5.47 o 
   1  12   2       64.38       67.32      2.06 o 
   2  12   2      142.80      142.91      3.70 o 
   3  12   2        4.90        5.10      0.50 o 
   4  12   2      184.83      183.37      5.74 o 
   5  12   2        2.66        3.24      0.36 o 
   6  12   2       67.96       71.74      1.65 o 
   7  12   2      258.24      257.77      5.76 o 
   8  12   2       12.98       15.68      0.80 o 
   1  13   2      143.57      156.37      3.54 o 
   2  13   2       20.00       20.02      0.84 o 
   3  13   2       28.74       29.02      1.54 o 
   4  13   2        4.34        3.94      0.34 o 
   5  13   2        3.67        3.03      0.40 o 
   6  13   2        4.82        3.94      0.43 o 
   7  13   2       37.55       32.18      1.43 o 
  -7 -11   3       15.07       16.43      0.60 o 
  -6 -11   3        0.61        0.20      0.13 o 
  -5 -11   3        0.45        0.98      0.28 o 
  -4 -11   3       80.69       90.56      7.64 o 
  -3 -11   3        9.57        8.70      0.64 o 
  -2 -11   3        1.47        1.61      0.44 o 
  -1 -11   3       19.53       23.10      0.86 o 
   0 -11   3       29.43       39.01      1.45 o 
  -8 -10   3       27.26       25.03      1.06 o 
  -7 -10   3        3.96        6.46      0.56 o 
  -6 -10   3        4.92        4.92      0.33 o 
  -5 -10   3       34.12       34.16      1.00 o 
  -4 -10   3      519.23      568.77     14.09 o 
  -3 -10   3        3.41        2.72      0.51 o 
  -2 -10   3      122.16      119.66      2.31 o 
  -1 -10   3       11.52       10.42      0.59 o 
   0 -10   3        0.10        0.91      0.22 o 
   1 -10   3        2.78        1.96      0.52 o 
   2 -10   3        2.47        2.41      0.43 o 
  -9  -9   3       45.53       50.58      1.66 o 
  -8  -9   3       48.31       50.38      1.84 o 
  -7  -9   3       34.00       32.37      1.12 o 
  -6  -9   3        0.02       -0.03      0.15 o 
  -5  -9   3      112.12      104.23      2.21 o 
  -4  -9   3      371.00      349.65      7.33 o 
  -3  -9   3      151.98      140.57      3.12 o 
  -2  -9   3       89.53       89.54      2.23 o 
  -1  -9   3       12.30       10.80      0.48 o 
   0  -9   3       50.03       44.86      1.11 o 
   1  -9   3       21.61       24.01      0.71 o 
   2  -9   3       32.63       35.86      1.28 o 
   3  -9   3       84.71       79.43      1.99 o 
  -9  -8   3        4.44        6.73      0.45 o 
  -8  -8   3       25.91       28.54      1.24 o 
  -7  -8   3       12.33       11.62      1.03 o 
  -6  -8   3       11.12       10.60      0.49 o 
  -5  -8   3       59.10       63.24      1.33 o 
  -4  -8   3       59.05       54.84      1.05 o 
  -3  -8   3      355.36      333.58      9.22 o 
  -2  -8   3       22.96       19.90      0.71 o 
  -1  -8   3      219.10      213.80      4.24 o 
   0  -8   3        8.72       13.85      0.70 o 
   1  -8   3       10.25       10.75      0.58 o 
   2  -8   3        0.06        0.21      0.22 o 
   3  -8   3       30.83       27.66      1.15 o 
   4  -8   3      192.02      175.86      5.87 o 
  -9  -7   3        0.21        0.15      0.14 o 
  -8  -7   3        1.57        2.23      0.33 o 
  -7  -7   3        2.57        5.76      0.40 o 
  -6  -7   3        0.06        0.14      0.12 o 
  -5  -7   3       69.58       69.22      1.38 o 
  -4  -7   3        2.74        1.90      0.17 o 
  -3  -7   3      186.45      177.71      2.39 o 
  -2  -7   3       28.59       25.55      0.82 o 
  -1  -7   3      386.16      361.39     10.38 o 
   0  -7   3      482.21      494.28     28.38 o 
   1  -7   3       15.64       21.02      0.91 o 
   2  -7   3      586.55      569.64      8.17 o 
   3  -7   3        0.04        0.39      0.23 o 
   4  -7   3      154.05      147.90      3.65 o 
   5  -7   3        0.55        2.05      0.37 o 
  -9  -6   3        2.92        2.45      0.29 o 
  -8  -6   3        5.59        7.11      0.47 o 
  -7  -6   3       97.09       85.14      1.70 o 
  -6  -6   3       63.28       60.51      1.11 o 
  -5  -6   3       47.10       50.59      1.00 o 
  -4  -6   3      293.22      298.61      3.52 o 
  -3  -6   3        1.96        1.58      0.19 o 
  -2  -6   3      242.65      230.07      4.17 o 
  -1  -6   3      365.46      374.76      9.37 o 
   0  -6   3      165.28      167.23      4.54 o 
   1  -6   3       17.56       18.35      1.43 o 
   2  -6   3       26.45       22.05      0.66 o 
   3  -6   3      205.11      194.34      4.86 o 
   4  -6   3       35.61       35.36      3.51 o 
   5  -6   3      105.74      112.18      4.53 o 
   6  -6   3       22.32       19.06      1.11 o 
  -8  -5   3       51.81       37.28      0.93 o 
  -7  -5   3        5.08        2.97      0.26 o 
  -6  -5   3       41.91       35.85      0.88 o 
  -5  -5   3       49.15       59.40      1.21 o 
  -4  -5   3      728.55      830.08     10.79 o 
  -3  -5   3       46.87       46.52      0.86 o 
  -2  -5   3      447.73      459.48      5.53 o 
  -1  -5   3      467.53      488.16      7.27 o 
   0  -5   3      217.64      233.33      4.21 o 
   1  -5   3      572.94      573.14     14.98 o 
   2  -5   3       25.11       21.77      1.11 o 
   3  -5   3      240.19      231.49      4.20 o 
   4  -5   3        8.60        8.78      0.64 o 
   5  -5   3        2.07        2.18      0.52 o 
   6  -5   3       16.98       16.37      0.77 o 
   7  -5   3       23.19       24.58      0.81 o 
  -8  -4   3      147.33      114.69      2.93 o 
  -7  -4   3        6.39        7.81      0.36 o 
  -6  -4   3       14.57       16.45      0.49 o 
  -5  -4   3        1.33        2.43      0.43 o 
  -4  -4   3      395.75      432.89      5.91 o 
  -3  -4   3     2426.87     3056.55     96.10 o 
  -2  -4   3      537.82      556.61      7.00 o 
  -1  -4   3      399.24      463.98      5.59 o 
   0  -4   3      491.73      537.65      8.19 o 
   1  -4   3      415.48      408.89      6.49 o 
   2  -4   3      685.05      640.63     17.27 o 
   3  -4   3       81.94       86.76      2.28 o 
   4  -4   3      104.87      100.37      1.70 o 
   5  -4   3       30.00       27.95      1.01 o 
   6  -4   3        0.46        0.95      0.31 o 
   7  -4   3       12.37       12.26      0.48 o 
  -7  -3   3       95.16       95.31      4.80 o 
  -6  -3   3       54.39       55.95      1.84 o 
  -5  -3   3       81.55       81.04      1.86 o 
  -4  -3   3     1299.22     1643.53     41.68 o 
  -3  -3   3        0.06        0.73      0.12 o 
  -2  -3   3      163.98      116.51      1.42 o 
   2  -3   3      227.24      203.79      3.24 o 
   3  -3   3       73.80       75.84      1.68 o 
   4  -3   3       18.23       15.18      0.52 o 
   5  -3   3       42.58       39.67      0.93 o 
   6  -3   3      161.76      154.23      3.38 o 
   7  -3   3        5.89        6.07      0.42 o 
   8  -3   3        4.07        4.02      0.35 o 
  -7  -2   3      102.44      110.13      2.81 o 
  -6  -2   3      241.21      244.58      5.65 o 
  -5  -2   3       54.10       60.28      1.28 o 
  -4  -2   3        0.00        0.51      0.16 o 
  -3  -2   3      122.88      107.41      1.62 o 
  -2  -2   3      172.59      152.57      1.53 o 
  -1  -2   3        3.33        1.79      0.09 o 
   1  -2   3        2.81        3.02      0.33 o 
   2  -2   3      655.59      628.46      9.12 o 
   3  -2   3       66.94       57.74      1.35 o 
   4  -2   3       54.04       54.13      2.24 o 
   5  -2   3      137.16      154.92      4.14 o 
   6  -2   3       90.06       80.50      1.98 o 
   7  -2   3      111.03      109.73      2.51 o 
   8  -2   3      175.41      183.27      3.73 o 
   9  -2   3       39.62       43.62      1.47 o 
  -9  -1   3        1.84        0.56      0.15 o 
  -8  -1   3       13.93       16.91      0.84 o 
  -7  -1   3       48.36       43.24      1.65 o 
  -6  -1   3        7.55       10.44      0.40 o 
  -5  -1   3      517.42      549.72     16.98 o 
  -4  -1   3      413.75      447.03     10.34 o 
  -3  -1   3     1188.82     1477.13     36.45 o 
  -2  -1   3      230.11      220.60      2.88 o 
  -1  -1   3      261.37      241.98      2.41 o 
   0  -1   3     1555.83     1970.88     67.17 o 
   2  -1   3       37.16       24.12      0.60 o 
   3  -1   3       65.07       64.72      1.32 o 
   4  -1   3        6.67        9.71      0.41 o 
   5  -1   3      286.61      287.56      5.19 o 
   6  -1   3        1.91        1.57      0.29 o 
   7  -1   3       69.97       63.74      1.63 o 
   8  -1   3      110.08      118.82      2.59 o 
   9  -1   3      130.91      121.29      3.56 o 
  -9   0   3       19.33       17.46      0.74 o 
  -8   0   3        7.27        9.08      0.41 o 
  -7   0   3       59.24       57.87      1.41 o 
  -6   0   3      113.75      124.87      5.57 o 
  -5   0   3      656.76      739.66     15.61 o 
  -4   0   3      112.79       93.50      1.82 o 
  -3   0   3        6.43        3.57      0.10 o 
  -2   0   3      100.76       81.30      1.11 o 
  -1   0   3       12.93       13.44      0.24 o 
   0   0   3      134.34      127.87      1.36 o 
   1   0   3      365.70      351.82      3.66 o 
   2   0   3      106.09       85.97      1.07 o 
   3   0   3      379.40      428.06      6.97 o 
   5   0   3       58.18       77.32      2.08 o 
   6   0   3        3.55        3.74      0.23 o 
   7   0   3       76.69       74.42      2.10 o 
   8   0   3       28.77       33.69      0.99 o 
   9   0   3      255.37      262.90      5.00 o 
  -9   1   3       96.63       96.87      2.86 o 
  -8   1   3        8.92        9.59      0.37 o 
  -7   1   3      203.18      198.45      4.16 o 
  -6   1   3       21.15       24.65      0.77 o 
  -5   1   3       62.18       51.53      1.09 o 
  -4   1   3      242.16      221.37      3.47 o 
  -3   1   3       12.20       11.76      0.24 o 
  -2   1   3        7.80        7.67      0.16 o 
  -1   1   3      158.31      165.04      1.75 o 
   0   1   3      200.84      178.14      1.61 o 
   2   1   3       78.96       71.96      0.90 o 
   4   1   3       69.22       77.25      1.50 o 
   5   1   3       29.67       23.23      0.65 o 
   6   1   3       78.42       79.35      2.12 o 
   7   1   3        2.51        2.45      0.31 o 
   8   1   3        5.65        6.64      0.56 o 
   9   1   3      147.58      150.26      3.81 o 
  10   1   3        2.57        1.77      0.21 o 
  -9   2   3        0.27        1.37      0.19 o 
  -8   2   3       83.67       87.09      1.94 o 
  -7   2   3       51.67       48.45      1.33 o 
  -6   2   3       18.89       17.97      0.62 o 
  -5   2   3      226.89      238.78      5.75 o 
  -4   2   3        1.47        1.58      0.19 o 
  -2   2   3       32.55       35.17      0.70 o 
  -1   2   3      435.43      434.53      4.86 o 
   1   2   3      337.06      328.06      3.37 o 
   2   2   3      903.58      940.51     27.78 o 
   3   2   3      620.35      661.25      8.37 o 
   4   2   3        8.20       17.52      0.80 o 
   5   2   3      127.84      139.24      2.29 o 
   6   2   3      458.14      473.08      8.38 o 
   7   2   3      577.61      562.71     16.90 o 
   8   2   3      338.66      329.68      6.21 o 
   9   2   3      374.01      380.69     10.54 o 
  10   2   3       56.66       56.00      1.70 o 
  -9   3   3       42.72       48.95      1.61 o 
  -8   3   3       44.44       49.21      1.27 o 
  -7   3   3       76.96       82.61      2.04 o 
  -6   3   3      596.49      566.38     11.28 o 
  -5   3   3        2.09        2.29      0.25 o 
  -4   3   3        7.61        6.32      0.36 o 
  -3   3   3      373.43      392.88      5.11 o 
  -1   3   3        0.40        5.12      0.49 o 
   0   3   3      568.68      619.46     12.25 o 
   1   3   3        0.09        2.56      0.12 o 
   3   3   3       43.49       63.44      1.19 o 
   4   3   3        0.98        1.22      0.27 o 
   5   3   3     1644.12     1998.87     34.43 o 
   6   3   3        4.78        5.68      0.30 o 
   7   3   3      324.28      324.34      5.45 o 
   8   3   3     1713.66     1913.24     39.58 o 
   9   3   3      513.67      496.55     13.13 o 
  10   3   3       72.33       77.07      2.22 o 
  -8   4   3      132.57      129.11      4.86 o 
  -7   4   3      181.06      189.38      4.00 o 
  -6   4   3      793.42      858.82     28.83 o 
  -5   4   3      701.69      718.28     13.88 o 
  -4   4   3      885.81      922.87     16.35 o 
  -3   4   3       23.85       16.00      0.54 o 
  -2   4   3      669.82      788.65     11.22 o 
   0   4   3       72.12       65.16      0.91 o 
   1   4   3       85.46      107.98      1.29 o 
   2   4   3      407.03      383.04      4.26 o 
   3   4   3      850.52      936.36     17.29 o 
   4   4   3        1.30        5.83      0.17 o 
   5   4   3       15.97       24.14      0.49 o 
   6   4   3      158.27      156.06      2.21 o 
   7   4   3        1.69        2.61      0.16 o 
   8   4   3      170.88      178.64      2.71 o 
   9   4   3       21.35       15.54      0.68 o 
  10   4   3        4.85        8.21      0.39 o 
  -8   5   3       18.95       16.36      0.59 o 
  -7   5   3        0.24        0.57      0.19 o 
  -6   5   3      523.05      563.27     13.31 o 
  -5   5   3      123.51      109.80      2.13 o 
  -4   5   3       90.80       88.05      1.51 o 
  -3   5   3        3.20        4.93      0.36 o 
  -2   5   3        6.23        8.04      0.35 o 
  -1   5   3      111.49      108.67      1.83 o 
   0   5   3      392.05      425.28      5.77 o 
   1   5   3      641.50      664.61      8.05 o 
   2   5   3      570.26      581.34      6.26 o 
   3   5   3      458.51      553.50      6.00 o 
   4   5   3        0.14        2.37      0.12 o 
   5   5   3        8.31       12.17      0.34 o 
   6   5   3        3.43        6.45      0.27 o 
   7   5   3      685.52      730.34      8.81 o 
   8   5   3       68.72       67.48      1.16 o 
   9   5   3       98.68       88.87      2.19 o 
  -7   6   3       28.67       25.20      0.72 o 
  -6   6   3      150.14      157.01      4.31 o 
  -5   6   3       13.18       12.79      0.55 o 
  -4   6   3        2.71        2.87      0.26 o 
  -3   6   3        3.95        5.02      0.44 o 
  -2   6   3      780.37      843.97     22.61 o 
   0   6   3      444.82      456.87      6.78 o 
   1   6   3        0.00        2.08      0.20 o 
   2   6   3       77.23       83.48      1.10 o 
   3   6   3      283.28      313.63      3.53 o 
   4   6   3       22.08       21.63      0.37 o 
   5   6   3       80.63       84.43      1.20 o 
   6   6   3        2.32        1.71      0.20 o 
   7   6   3      502.05      498.05      6.12 o 
   8   6   3      650.50      664.39      8.64 o 
   9   6   3       41.66       40.55      1.51 o 
  -7   7   3       15.15       11.82      0.82 o 
  -6   7   3      156.29      155.71      2.47 o 
  -5   7   3       61.23       55.87      1.36 o 
  -4   7   3        0.18        0.36      0.35 o 
  -3   7   3      454.66      456.21      8.64 o 
  -2   7   3       27.28       21.74      1.22 o 
  -1   7   3        9.81       11.01      1.19 o 
   0   7   3      281.40      281.03      5.95 o 
   1   7   3      737.89      791.24     11.84 o 
   2   7   3      371.68      358.30      3.85 o 
   3   7   3      289.03      344.72      3.69 o 
   4   7   3        2.33        4.25      0.24 o 
   5   7   3        6.59        5.18      0.24 o 
   6   7   3       16.42       13.06      0.35 o 
   7   7   3       88.22       88.20      1.41 o 
   8   7   3        6.39        5.82      0.57 o 
   9   7   3       98.12      107.37      3.92 o 
  -6   8   3      209.63      235.92      8.45 o 
  -5   8   3       86.27       87.05      3.68 o 
  -4   8   3       43.59       39.43      1.34 o 
  -3   8   3        6.45        6.68      0.59 o 
  -2   8   3       45.39       43.28      1.06 o 
  -1   8   3        0.08        1.21      0.54 o 
   0   8   3      115.11      101.37      3.15 o 
   1   8   3      237.55      237.64      4.91 o 
   2   8   3     1876.33     2188.54     49.64 o 
   3   8   3     1132.27     1258.25     13.74 o 
   4   8   3        0.02        0.35      0.12 o 
   5   8   3        5.93        5.85      0.20 o 
   6   8   3      683.71      695.45      8.53 o 
   7   8   3       94.40       98.68      1.50 o 
   8   8   3      230.82      232.19      3.52 o 
   9   8   3      158.91      166.12      4.72 o 
  10   8   3       12.07       12.25      0.50 o 
  -5   9   3       41.62       42.72      1.90 o 
  -4   9   3       36.67       35.03      1.81 o 
  -3   9   3        1.21        1.76      0.36 o 
  -2   9   3      237.33      239.15      7.81 o 
  -1   9   3        0.12        0.23      0.19 o 
   1   9   3      260.28      255.16      6.80 o 
   2   9   3       10.18        9.17      0.61 o 
   3   9   3      773.04      783.68      8.75 o 
   4   9   3      256.84      243.98      2.83 o 
   5   9   3       62.58       63.88      0.99 o 
   6   9   3      388.67      387.66      4.98 o 
   7   9   3       62.25       66.48      1.22 o 
   8   9   3       45.34       46.66      1.08 o 
   9   9   3        2.38        6.73      0.40 o 
  10   9   3      196.36      205.25      5.51 o 
  -4  10   3        0.04        0.27      0.15 o 
  -3  10   3       32.88       37.92      1.06 o 
  -2  10   3        0.23       -0.02      0.17 o 
  -1  10   3       36.60       40.78      1.19 o 
   0  10   3      259.73      269.87      8.77 o 
   1  10   3       59.81       61.98      1.28 o 
   2  10   3      117.02      108.42      1.92 o 
   3  10   3       14.80       15.77      0.51 o 
   4  10   3       31.62       30.29      0.83 o 
   5  10   3        7.13        8.73      0.41 o 
   6  10   3      350.46      345.87      4.87 o 
   7  10   3      366.53      365.70      5.07 o 
   8  10   3       85.51       86.95      2.27 o 
   9  10   3        4.59        3.14      0.33 o 
  10  10   3       13.52       17.57      0.67 o 
  -3  11   3       30.55       24.80      1.34 o 
  -2  11   3       13.78        9.30      0.75 o 
  -1  11   3        7.77        4.45      0.54 o 
   0  11   3       20.70       22.93      1.38 o 
   1  11   3       17.54       19.45      0.76 o 
   2  11   3       30.32       37.02      1.06 o 
   3  11   3      155.15      143.46      2.88 o 
   4  11   3       79.78       79.37      1.59 o 
   5  11   3       41.53       37.85      1.03 o 
   6  11   3      611.94      605.48     11.12 o 
   7  11   3      527.44      523.06      9.62 o 
   8  11   3       21.33       18.96      0.93 o 
   9  11   3       63.40       64.83      2.07 o 
  -2  12   3       11.05       12.50      0.51 o 
  -1  12   3        0.00        0.24      0.19 o 
   0  12   3        3.04        3.77      0.33 o 
   1  12   3        0.96        1.12      0.36 o 
   2  12   3        3.93        4.72      0.34 o 
   3  12   3       13.20       15.54      1.39 o 
   4  12   3       67.69       59.67      1.69 o 
   5  12   3       21.17       18.40      1.03 o 
   6  12   3       93.24       97.74      2.14 o 
   7  12   3      133.20      127.58      7.06 o 
   8  12   3       26.66       32.60      1.30 o 
   0  13   3       46.92       41.79      1.44 o 
   1  13   3       20.68       27.47      0.95 o 
   2  13   3        3.88        2.56      0.57 o 
   3  13   3       19.22       22.72      0.69 o 
   4  13   3        4.62        5.32      0.50 o 
   5  13   3       18.04       15.26      0.70 o 
   6  13   3       31.16       27.76      1.36 o 
   7  13   3        1.43        1.28      0.20 o 
   4  14   3       15.66       15.71      0.97 o 
  -5 -11   4        0.04        0.35      0.18 o 
  -4 -11   4       67.56       68.26      2.49 o 
  -3 -11   4       46.67       48.19      2.01 o 
  -2 -11   4       20.39       21.74      1.09 o 
  -7 -10   4       51.29       49.34      1.35 o 
  -6 -10   4       72.54       71.84      1.88 o 
  -5 -10   4      166.58      166.71      5.92 o 
  -4 -10   4       20.00       22.46      0.98 o 
  -3 -10   4       80.15       82.20      1.97 o 
  -2 -10   4        0.00        1.08      0.78 o 
  -1 -10   4       35.84       38.01      1.36 o 
   0 -10   4      196.82      200.82      6.79 o 
   1 -10   4       32.74       33.67      1.23 o 
  -8  -9   4      109.25      117.82      3.55 o 
  -7  -9   4        6.64        7.16      0.60 o 
  -6  -9   4        3.82        3.85      0.39 o 
  -5  -9   4        3.64        3.85      0.31 o 
  -4  -9   4      295.38      293.30      7.60 o 
  -3  -9   4        8.97        7.65      0.47 o 
  -2  -9   4       88.31       91.16      1.89 o 
  -1  -9   4       22.72       21.14      0.89 o 
   0  -9   4      233.13      231.40      4.69 o 
   1  -9   4        0.35        0.93      0.22 o 
   2  -9   4       55.03       70.12      1.87 o 
  -9  -8   4       13.03       10.77      0.57 o 
  -8  -8   4        0.04        0.41      0.21 o 
  -7  -8   4      273.44      257.20      7.38 o 
  -6  -8   4       22.40       17.31      0.73 o 
  -5  -8   4       63.37       53.62      1.30 o 
  -4  -8   4      508.95      479.30      6.98 o 
  -3  -8   4      299.95      294.03      5.92 o 
  -2  -8   4      294.64      304.99      5.42 o 
  -1  -8   4        5.98        6.10      0.31 o 
   0  -8   4      348.53      341.44      5.77 o 
   1  -8   4      109.13       99.69      1.98 o 
   2  -8   4       74.55       68.02      2.11 o 
   3  -8   4       96.37       98.59      4.23 o 
   4  -8   4       22.44       20.29      1.12 o 
  -9  -7   4       16.66       13.44      0.66 o 
  -8  -7   4        0.09        3.28      0.41 o 
  -7  -7   4       11.29       11.40      0.68 o 
  -6  -7   4        1.90        2.44      0.35 o 
  -5  -7   4       93.48       99.24      1.83 o 
  -4  -7   4      190.46      179.49      2.61 o 
  -3  -7   4      539.45      518.75      6.23 o 
  -2  -7   4      918.89      965.39     13.90 o 
  -1  -7   4      158.04      151.13      2.32 o 
   0  -7   4     1342.05     1433.57     25.67 o 
   1  -7   4      584.32      589.06     10.81 o 
   2  -7   4        4.71        4.23      0.37 o 
   3  -7   4       47.33       42.39      1.09 o 
   4  -7   4       36.94       34.69      1.20 o 
   5  -7   4      251.92      252.51      7.92 o 
  -9  -6   4        1.87        1.61      0.26 o 
  -8  -6   4      167.92      148.66      3.58 o 
  -7  -6   4        4.26        5.61      0.67 o 
  -6  -6   4      207.63      195.86      3.42 o 
  -5  -6   4      759.76      797.51     11.08 o 
  -4  -6   4      142.28      142.41      1.92 o 
  -3  -6   4       36.59       38.12      0.75 o 
  -2  -6   4       47.29       49.93      1.42 o 
  -1  -6   4      160.03      147.05      3.29 o 
   0  -6   4     2570.23     3105.40    105.55 o 
   1  -6   4      732.82      730.63     21.67 o 
   2  -6   4      172.76      177.10      2.88 o 
   3  -6   4       18.80       18.14      1.10 o 
   4  -6   4      164.09      175.93      4.37 o 
   5  -6   4        3.28        5.33      0.60 o 
   6  -6   4        0.03        0.40      0.20 o 
  -9  -5   4        3.35        2.73      0.29 o 
  -8  -5   4       26.44       25.92      0.96 o 
  -7  -5   4      132.90      113.72      2.35 o 
  -6  -5   4        3.87        4.15      0.33 o 
  -5  -5   4        0.64        2.15      0.33 o 
  -4  -5   4      217.02      211.03      3.04 o 
  -3  -5   4      258.27      272.04      3.82 o 
  -2  -5   4       30.77       29.37      0.68 o 
  -1  -5   4      166.05      172.84      3.66 o 
   0  -5   4      760.46      794.75     26.50 o 
   1  -5   4      927.17     1045.11     36.35 o 
   2  -5   4      292.61      287.54      5.84 o 
   3  -5   4      335.77      303.77      6.27 o 
   4  -5   4      972.65     1028.82     19.25 o 
   5  -5   4      223.64      235.81      8.76 o 
   6  -5   4        4.19        2.86      0.49 o 
  -9  -4   4       14.99       19.18      0.77 o 
  -8  -4   4      307.56      302.39      5.32 o 
  -7  -4   4        0.41        3.82      0.65 o 
  -6  -4   4       44.04       46.21      1.05 o 
  -5  -4   4      237.44      240.79      4.21 o 
  -4  -4   4       27.13       21.90      0.50 o 
  -3  -4   4        0.42        0.13      0.08 o 
  -2  -4   4      240.15      261.18      3.29 o 
  -1  -4   4      620.67      652.00      8.28 o 
   0  -4   4       18.42       23.69      1.98 o 
   1  -4   4      850.78      928.20     18.23 o 
   2  -4   4      264.78      273.84     10.44 o 
   3  -4   4       10.18       12.51      0.68 o 
   4  -4   4      188.25      167.12      4.13 o 
   5  -4   4       92.40       87.08      2.89 o 
   6  -4   4        4.48        4.80      0.33 o 
   7  -4   4        0.29        0.58      0.15 o 
  -9  -3   4       21.05       20.77      0.80 o 
  -8  -3   4       76.27       87.78      1.75 o 
  -7  -3   4      209.46      188.26      3.49 o 
  -6  -3   4      176.59      168.12      5.94 o 
  -5  -3   4        1.61        4.36      0.33 o 
  -4  -3   4       48.57       48.88      0.91 o 
  -3  -3   4        0.05        2.20      0.34 o 
  -2  -3   4      497.53      484.68      6.13 o 
  -1  -3   4        9.30       12.04      0.35 o 
   0  -3   4      138.64      141.97      2.74 o 
   1  -3   4        1.47        0.98      0.15 o 
   2  -3   4      287.52      290.71      8.56 o 
   3  -3   4       55.21       68.75      3.52 o 
   4  -3   4      141.60      132.97      2.09 o 
   5  -3   4      303.52      294.32      4.52 o 
   6  -3   4        8.18        8.69      0.53 o 
   7  -3   4        5.47        5.55      0.39 o 
   8  -3   4       66.48       71.13      1.79 o 
  -9  -2   4       75.95       79.68      2.33 o 
  -8  -2   4      375.84      317.33      6.32 o 
  -7  -2   4      610.17      606.85     10.26 o 
  -6  -2   4      193.72      192.98      4.91 o 
  -5  -2   4      165.29      144.83      2.59 o 
  -4  -2   4      217.50      212.08      3.06 o 
  -3  -2   4       11.43       14.80      0.35 o 
  -2  -2   4      428.62      485.22      6.10 o 
   0  -2   4      387.68      446.01      5.93 o 
   1  -2   4      274.93      313.13      5.21 o 
   2  -2   4      761.76      861.01     13.15 o 
   3  -2   4      185.97      195.42      3.45 o 
   4  -2   4      139.55      145.45      5.13 o 
   5  -2   4        0.49        0.79      0.14 o 
   6  -2   4       65.36       66.59      1.59 o 
   7  -2   4       24.11       22.53      0.84 o 
   8  -2   4        1.54        1.00      0.19 o 
  -9  -1   4       26.79       29.59      1.03 o 
  -8  -1   4      144.32      150.41      6.04 o 
  -7  -1   4       30.00       31.62      1.01 o 
  -6  -1   4      904.68      979.82     17.56 o 
  -5  -1   4        4.92        5.64      0.47 o 
  -4  -1   4      410.99      389.09      5.88 o 
  -3  -1   4     1075.63     1270.43     40.39 o 
  -2  -1   4        8.22        6.76      0.23 o 
  -1  -1   4      314.67      320.19      3.88 o 
   0  -1   4      110.59      128.79      1.49 o 
   1  -1   4      830.04      866.30     12.72 o 
   2  -1   4      504.24      538.23      8.70 o 
   3  -1   4      242.23      265.06      4.13 o 
   4  -1   4      398.86      363.72      6.94 o 
   5  -1   4       50.80       54.39      1.12 o 
   6  -1   4      212.62      199.14      3.69 o 
   7  -1   4       10.79        9.56      0.54 o 
   8  -1   4       13.18       10.46      0.50 o 
   9  -1   4       38.23       40.28      1.13 o 
  -9   0   4       57.52       50.17      1.61 o 
  -8   0   4       97.08       86.62      1.97 o 
  -7   0   4      426.01      401.20      8.02 o 
  -6   0   4      644.93      669.80     12.48 o 
  -5   0   4     1411.52     1544.08     89.13 o 
  -4   0   4      779.59      883.96     16.90 o 
  -3   0   4       97.88       93.63      1.32 o 
  -2   0   4        7.21        5.03      0.21 o 
   0   0   4        8.83        4.63      0.15 o 
   1   0   4      145.72      165.71      1.79 o 
   2   0   4      155.44      152.68      2.51 o 
   3   0   4      328.03      336.23      5.58 o 
   4   0   4        0.46        0.47      0.11 o 
   5   0   4       88.44       93.19      1.96 o 
   6   0   4       14.46       11.01      0.49 o 
   7   0   4        4.59        6.83      0.40 o 
   8   0   4       15.29       18.42      0.88 o 
   9   0   4       13.16       14.90      0.52 o 
  -9   1   4       58.99       54.45      1.74 o 
  -8   1   4       71.37       59.89      1.99 o 
  -7   1   4      378.77      368.08      7.43 o 
  -6   1   4      296.92      328.22      9.52 o 
  -4   1   4      138.27      147.95      2.12 o 
  -3   1   4      152.23      157.49      2.11 o 
  -2   1   4      102.68      114.18      1.25 o 
  -1   1   4       30.58       34.80      0.44 o 
   1   1   4      667.00      635.61      7.66 o 
   2   1   4        0.56        0.34      0.06 o 
   3   1   4        3.49        4.18      0.23 o 
   4   1   4       66.02       72.82      1.18 o 
   5   1   4       10.94       10.35      0.34 o 
   6   1   4       88.56       89.16      1.84 o 
   7   1   4       61.79       60.43      1.65 o 
   8   1   4       43.17       39.16      1.09 o 
   9   1   4      157.00      163.97      3.24 o 
  -9   2   4       21.00       20.79      0.85 o 
  -8   2   4        2.23        1.04      0.20 o 
  -7   2   4      674.96      663.44     13.07 o 
  -6   2   4      121.93      126.44      2.86 o 
  -5   2   4      180.11      166.91      3.32 o 
  -4   2   4      856.85      941.16     12.44 o 
  -3   2   4       54.21       56.45      0.90 o 
   1   2   4      513.77      511.60      4.91 o 
   2   2   4       28.76       20.15      0.45 o 
   3   2   4       50.06       55.76      0.88 o 
   4   2   4       84.36       78.51      1.46 o 
   5   2   4       11.53       16.08      0.47 o 
   6   2   4       70.28       83.68      1.55 o 
   7   2   4      186.53      186.11      3.39 o 
   8   2   4        3.35        2.06      0.23 o 
   9   2   4        1.15        1.03      0.17 o 
  10   2   4       44.64       51.04      2.87 o 
  -9   3   4        0.89        0.74      0.18 o 
  -8   3   4       41.27       38.47      1.05 o 
  -7   3   4        9.19        8.32      0.50 o 
  -6   3   4       56.87       54.25      1.49 o 
  -5   3   4       58.67       58.23      1.38 o 
  -4   3   4       20.32       19.50      0.58 o 
  -3   3   4      380.80      417.57      5.32 o 
  -2   3   4     1177.90     1261.28     25.12 o 
  -1   3   4      862.34      996.17     13.37 o 
   0   3   4       15.64       12.31      0.23 o 
   1   3   4       56.57       53.58      0.81 o 
   2   3   4       66.92       47.29      0.86 o 
   4   3   4     1157.22     1370.27     27.85 o 
   5   3   4      664.93      697.71     10.14 o 
   6   3   4       40.07       35.29      0.93 o 
   7   3   4       12.69       13.31      0.48 o 
   8   3   4        2.95        6.65      0.82 o 
   9   3   4      293.32      308.90      5.77 o 
  10   3   4       32.13       30.44      0.86 o 
  -8   4   4       12.48       15.38      0.58 o 
  -7   4   4       93.76      104.83      2.38 o 
  -6   4   4       90.79       96.35      2.38 o 
  -5   4   4      447.00      428.30     10.63 o 
  -4   4   4        1.02        1.30      0.27 o 
  -3   4   4      250.50      244.40      3.86 o 
  -2   4   4      207.47      217.79      2.98 o 
  -1   4   4     1765.60     2163.42     47.74 o 
   0   4   4      990.96     1159.03     20.85 o 
   1   4   4      388.23      369.13      3.95 o 
   4   4   4      606.96      692.74      8.55 o 
   5   4   4      347.53      337.70      4.55 o 
   6   4   4      526.81      543.61      7.70 o 
   7   4   4       47.07       44.26      0.93 o 
   8   4   4      301.90      284.95      4.24 o 
   9   4   4      173.09      153.86      2.99 o 
  10   4   4        0.07        0.96      0.17 o 
  -8   5   4        1.33        2.54      0.31 o 
  -7   5   4        0.32        0.72      0.19 o 
  -6   5   4      752.68      746.29     24.63 o 
  -5   5   4      459.95      475.42      9.67 o 
  -4   5   4       49.76       45.12      0.92 o 
  -3   5   4        0.34        1.71      0.28 o 
  -2   5   4     1434.15     1617.63     21.80 o 
  -1   5   4       67.05       46.39      0.91 o 
   0   5   4      744.38      809.43     10.94 o 
   1   5   4       26.99       38.51      0.61 o 
   2   5   4      166.72      159.57      1.87 o 
   3   5   4        5.51        5.53      0.32 o 
   4   5   4      268.42      268.04      3.05 o 
   5   5   4      107.52      131.89      1.82 o 
   6   5   4      465.55      458.92      6.50 o 
   7   5   4     1427.51     1565.42     24.00 o 
   8   5   4       57.98       50.39      0.96 o 
   9   5   4        0.25        2.14      0.17 o 
  10   5   4       69.44       73.45      2.13 o 
  -7   6   4       16.43       18.03      0.60 o 
  -6   6   4        6.40        5.74      0.47 o 
  -5   6   4       45.24       49.39      1.49 o 
  -4   6   4        2.59        3.35      0.32 o 
  -3   6   4      214.48      213.64      3.73 o 
  -2   6   4     1299.06     1437.49     20.36 o 
  -1   6   4      217.40      227.90      4.91 o 
   0   6   4      262.02      262.37      4.63 o 
   1   6   4      294.01      288.71      4.27 o 
   2   6   4      761.24      861.91      9.26 o 
   3   6   4     1205.14     1479.51     27.19 o 
   4   6   4       60.41       97.64      1.27 o 
   5   6   4       45.08       49.05      0.86 o 
   6   6   4      251.74      239.48      2.80 o 
   7   6   4     2808.56     3453.34    109.73 o 
   8   6   4      268.38      284.12      3.89 o 
   9   6   4       29.34       34.11      0.76 o 
  10   6   4        5.16        5.19      0.31 o 
  -7   7   4      156.72      143.23      5.32 o 
  -6   7   4       29.98       32.23      0.89 o 
  -5   7   4       53.65       58.67      1.49 o 
  -4   7   4      435.27      435.52      7.65 o 
  -3   7   4       66.49       52.41      1.97 o 
  -2   7   4      686.30      655.98     15.34 o 
  -1   7   4     2144.00     2522.65     45.38 o 
   0   7   4      163.47      130.79      3.07 o 
   1   7   4        8.73       15.02      0.51 o 
   2   7   4       18.70       14.23      0.33 o 
   3   7   4       92.94       96.98      1.22 o 
   4   7   4       50.99       39.79      0.65 o 
   5   7   4      234.11      234.16      3.07 o 
   6   7   4       72.33       71.29      1.08 o 
   7   7   4      287.68      293.68      3.77 o 
   8   7   4        0.25        0.62      0.12 o 
   9   7   4        0.00        0.50      0.11 o 
  10   7   4       64.78       67.27      1.95 o 
  -6   8   4        2.72        1.60      0.38 o 
  -5   8   4       26.14       26.94      1.56 o 
  -4   8   4      152.54      153.12      3.82 o 
  -3   8   4        0.44        0.45      0.25 o 
  -2   8   4      651.86      642.46     10.05 o 
  -1   8   4      628.15      643.19     20.20 o 
   0   8   4      112.97      109.89      3.33 o 
   1   8   4      560.11      530.28     10.10 o 
   2   8   4      119.30      100.16      2.06 o 
   3   8   4        4.16        9.14      0.35 o 
   4   8   4      144.85      152.65      1.96 o 
   5   8   4       26.95       24.91      0.46 o 
   6   8   4       28.74       30.13      0.72 o 
   7   8   4       11.75       14.17      0.54 o 
   8   8   4       39.06       38.53      0.82 o 
   9   8   4      104.61       93.77      1.75 o 
  10   8   4        4.58        3.70      0.27 o 
  -5   9   4        2.07        6.79      0.63 o 
  -4   9   4       33.68       35.22      1.84 o 
  -3   9   4       22.36       20.08      0.98 o 
  -2   9   4       71.09       72.25      2.31 o 
  -1   9   4        0.78        1.27      0.21 o 
   0   9   4       16.93       14.36      1.42 o 
   1   9   4      362.47      346.67     12.35 o 
   2   9   4       25.50       21.16      0.90 o 
   3   9   4      292.72      309.98      4.01 o 
   4   9   4        0.15        0.19      0.08 o 
   5   9   4      154.70      142.22      1.94 o 
   6   9   4       56.56       53.55      1.51 o 
   7   9   4      632.95      678.46      9.73 o 
   8   9   4        9.37       10.40      0.44 o 
   9   9   4       15.88       14.17      0.60 o 
  10   9   4      109.54      123.40      3.42 o 
  -4  10   4       25.36       29.16      1.03 o 
  -3  10   4       69.69       70.63      1.69 o 
  -2  10   4       24.84       19.72      0.78 o 
  -1  10   4        0.76        1.51      0.27 o 
   0  10   4        0.33        2.34      0.90 o 
   1  10   4        0.10        0.28      0.14 o 
   2  10   4       26.35       26.55      0.71 o 
   3  10   4      137.98      121.49      2.21 o 
   4  10   4        4.11        6.06      0.30 o 
   5  10   4       36.93       36.98      0.80 o 
   6  10   4       60.56       57.93      1.15 o 
   7  10   4      270.21      288.85      4.11 o 
   8  10   4       53.76       56.30      1.26 o 
   9  10   4        1.15        0.79      0.18 o 
  10  10   4       87.17       85.92      2.45 o 
  -3  11   4       22.86       27.95      1.47 o 
  -2  11   4       28.78       33.64      1.32 o 
  -1  11   4        0.42        1.54      0.38 o 
   0  11   4       76.47       88.94      2.40 o 
   1  11   4       45.86       47.69      1.33 o 
   2  11   4      139.92      140.72      2.88 o 
   3  11   4      259.57      257.89      6.40 o 
   4  11   4      263.82      242.59      4.44 o 
   5  11   4       14.82       13.21      0.59 o 
   6  11   4        6.45        6.97      0.40 o 
   7  11   4        3.70        4.55      0.42 o 
   8  11   4        9.28        9.03      0.51 o 
   9  11   4       47.38       52.97      1.75 o 
  -2  12   4        0.75        0.80      0.51 o 
  -1  12   4        0.19        0.26      0.21 o 
   0  12   4       39.66       37.45      0.96 o 
   1  12   4       88.05       88.12      2.58 o 
   2  12   4       69.31       60.96      1.61 o 
   3  12   4      294.02      286.75      5.86 o 
   4  12   4        0.55        1.20      0.24 o 
   5  12   4      119.32      113.48      3.19 o 
   6  12   4        9.53        9.65      0.46 o 
   7  12   4       30.78       31.58      2.01 o 
   8  12   4       18.91       20.75      0.95 o 
   0  13   4       11.97       15.35      0.85 o 
   1  13   4       53.53       50.93      1.53 o 
   2  13   4        8.23        6.79      0.55 o 
   3  13   4       77.43       75.34      2.66 o 
   4  13   4      120.07      123.57      4.59 o 
   5  13   4       47.10       47.40      2.80 o 
   6  13   4        5.95        5.97      0.56 o 
   7  13   4       18.86       16.83      0.64 o 
   3  14   4        4.01        3.73      0.49 o 
   4  14   4      128.76      138.17      4.65 o 
   5  14   4       80.91       82.42      3.03 o 
  -6 -10   5        0.01        0.09      0.11 o 
  -5 -10   5       34.00       33.43      1.52 o 
  -4 -10   5        0.99        0.81      0.25 o 
  -3 -10   5       87.62       97.39      5.42 o 
  -2 -10   5        0.80        0.59      0.20 o 
  -1 -10   5      136.63      130.37      3.04 o 
  -7  -9   5       20.59       20.16      0.99 o 
  -6  -9   5        0.32        0.88      0.56 o 
  -5  -9   5      124.45      130.29      2.74 o 
  -4  -9   5       15.57       14.96      0.96 o 
  -3  -9   5       25.30       31.11      0.98 o 
  -2  -9   5       19.18       21.82      0.68 o 
  -1  -9   5       35.41       32.37      1.08 o 
   0  -9   5       11.52        8.38      0.56 o 
   1  -9   5       63.78       53.99      1.96 o 
  -8  -8   5       39.34       43.23      1.59 o 
  -7  -8   5       15.57       16.23      0.92 o 
  -6  -8   5       67.91       62.46      2.34 o 
  -5  -8   5        0.58        0.70      0.22 o 
  -4  -8   5      163.68      166.71      5.29 o 
  -3  -8   5       37.22       33.88      1.12 o 
  -2  -8   5       83.77       81.47      2.56 o 
  -1  -8   5        4.58        3.04      0.30 o 
   0  -8   5      204.15      190.69      3.33 o 
   1  -8   5       49.82       44.85      1.03 o 
   2  -8   5       67.61       76.52      1.83 o 
   3  -8   5       80.85       72.17      2.47 o 
  -9  -7   5       12.86       12.90      0.62 o 
  -8  -7   5       28.64       26.42      1.16 o 
  -7  -7   5       13.70       10.80      0.65 o 
  -6  -7   5       69.11       59.14      1.55 o 
  -5  -7   5      279.08      258.71      4.42 o 
  -4  -7   5        7.58        7.79      0.41 o 
  -3  -7   5       99.11       97.06      2.06 o 
  -2  -7   5        3.94        2.73      0.30 o 
  -1  -7   5      106.70      101.97      1.67 o 
   0  -7   5      214.46      205.13      4.16 o 
   1  -7   5       65.63       53.05      1.44 o 
   2  -7   5       12.63        9.73      0.62 o 
   3  -7   5      256.40      264.07      5.93 o 
   4  -7   5        2.85        3.13      0.54 o 
  -9  -6   5        0.01        0.13      0.13 o 
  -8  -6   5       64.88       53.87      1.93 o 
  -7  -6   5      108.63       87.80      3.07 o 
  -6  -6   5       12.72       13.24      0.63 o 
  -5  -6   5      113.11      104.38      1.90 o 
  -4  -6   5       31.08       29.41      0.88 o 
  -3  -6   5       12.19       14.93      0.51 o 
  -2  -6   5      147.62      133.63      2.34 o 
  -1  -6   5        2.38        4.15      0.27 o 
   0  -6   5       94.72       86.66      1.77 o 
   1  -6   5       57.76       49.48      1.41 o 
   2  -6   5        3.49        3.34      0.33 o 
   3  -6   5        0.10        0.23      0.22 o 
   4  -6   5       24.25       20.47      1.04 o 
   5  -6   5        0.09        0.08      0.15 o 
  -9  -5   5       17.59       15.83      0.72 o 
  -8  -5   5       37.36       37.90      2.99 o 
  -7  -5   5        0.04        0.68      0.27 o 
  -6  -5   5      335.20      337.48      5.47 o 
  -5  -5   5      719.60      736.59     11.25 o 
  -4  -5   5        0.82        0.88      0.15 o 
  -3  -5   5      103.18      113.88      1.73 o 
  -2  -5   5      513.42      511.85      8.37 o 
  -1  -5   5       44.62       45.97      1.36 o 
   0  -5   5      205.52      200.15      4.47 o 
   1  -5   5      107.36       98.11      4.60 o 
   2  -5   5        2.71        3.61      0.29 o 
   3  -5   5      386.07      359.46      7.29 o 
   4  -5   5       57.99       56.78      1.59 o 
   5  -5   5        3.90        3.91      0.59 o 
   6  -5   5        0.30        0.37      0.23 o 
  -9  -4   5        0.03        0.06      0.12 o 
  -8  -4   5        2.79        1.06      0.24 o 
  -7  -4   5      349.65      314.25      5.65 o 
  -6  -4   5       68.30       58.52      1.30 o 
  -5  -4   5      203.12      188.30      3.26 o 
  -4  -4   5     1050.36     1142.23     14.12 o 
  -3  -4   5       28.66       33.85      0.87 o 
  -2  -4   5      408.08      403.28      5.49 o 
  -1  -4   5       47.06       45.40      1.29 o 
   0  -4   5      879.18      921.77     21.89 o 
   1  -4   5      186.33      210.32      4.63 o 
   2  -4   5       90.34      101.90      4.73 o 
   3  -4   5        0.08        0.28      0.21 o 
   4  -4   5      111.68      108.99      2.64 o 
   5  -4   5      209.28      200.45      4.49 o 
   6  -4   5        0.01        0.31      0.20 o 
   7  -4   5       51.73       49.61      2.16 o 
  -9  -3   5       57.83       54.64      1.73 o 
  -8  -3   5      321.32      295.74      9.12 o 
  -7  -3   5      457.92      444.88      7.76 o 
  -6  -3   5      131.42      124.14      2.53 o 
  -5  -3   5       26.72       27.13      0.75 o 
  -4  -3   5       55.22       58.03      1.11 o 
  -3  -3   5      196.31      203.73      3.15 o 
  -2  -3   5       52.18       57.84      0.94 o 
  -1  -3   5     1061.34     1168.27     18.15 o 
   0  -3   5     1001.14     1107.80     36.83 o 
   1  -3   5       14.86       15.29      0.65 o 
   2  -3   5       22.65       18.29      0.81 o 
   3  -3   5        7.85        9.33      0.92 o 
   4  -3   5        0.81        2.34      0.31 o 
   5  -3   5      119.94      118.85      2.67 o 
   6  -3   5      150.36      140.37      2.51 o 
   7  -3   5        1.01        1.06      0.17 o 
  -9  -2   5       65.34       58.01      1.81 o 
  -8  -2   5        8.01        7.83      0.54 o 
  -7  -2   5      138.79      136.27      2.66 o 
  -6  -2   5      153.32      147.05      2.88 o 
  -5  -2   5      123.43      112.23      2.47 o 
  -4  -2   5      121.24      113.65      1.86 o 
  -3  -2   5     1573.46     1954.30     36.98 o 
  -2  -2   5        0.05        0.25      0.10 o 
  -1  -2   5      729.77      793.21      9.85 o 
   0  -2   5     1764.89     2138.51     47.90 o 
   1  -2   5        1.55        2.23      0.21 o 
   2  -2   5      307.40      341.74      5.64 o 
   3  -2   5      116.01      108.35      3.17 o 
   4  -2   5      230.49      214.90      5.61 o 
   5  -2   5        0.03        0.56      0.18 o 
   6  -2   5      203.26      201.67      3.83 o 
   7  -2   5        4.08        3.59      0.34 o 
   8  -2   5        4.41        3.43      0.25 o 
  -9  -1   5       26.10       28.82      1.04 o 
  -8  -1   5       19.21       20.42      0.93 o 
  -7  -1   5      247.93      243.70      3.92 o 
  -6  -1   5       76.40       79.78      2.86 o 
  -5  -1   5      209.96      200.26      4.01 o 
  -4  -1   5       95.73      106.21      1.71 o 
  -3  -1   5       83.44      107.19      1.55 o 
  -2  -1   5        5.99        5.09      0.21 o 
  -1  -1   5      657.02      704.21      9.50 o 
   0  -1   5       15.89        9.91      0.33 o 
   1  -1   5      107.75       87.11      1.82 o 
   2  -1   5      169.17      172.37      2.81 o 
   3  -1   5       17.56       17.75      0.60 o 
   4  -1   5      234.67      236.74      4.55 o 
   5  -1   5       54.56       55.59      1.03 o 
   6  -1   5      107.85      118.95      2.47 o 
   7  -1   5      412.21      422.02      7.22 o 
   8  -1   5       11.92       11.87      0.52 o 
  -9   0   5        3.78        3.99      0.33 o 
  -8   0   5      139.77      142.71      4.17 o 
  -7   0   5       21.87       23.64      1.17 o 
  -6   0   5      168.68      158.36      2.69 o 
  -5   0   5      157.57      137.45      2.87 o 
  -4   0   5      210.73      219.59      3.60 o 
  -3   0   5        2.59        6.42      0.24 o 
  -2   0   5      160.00      132.52      2.01 o 
  -1   0   5      627.39      612.89      7.65 o 
   0   0   5       80.97       64.96      0.88 o 
   1   0   5       30.73       22.68      0.53 o 
   2   0   5       22.81       19.75      0.55 o 
   3   0   5      525.92      536.09      7.98 o 
   4   0   5       46.41       54.97      1.35 o 
   5   0   5      403.27      417.12      5.52 o 
   6   0   5      180.80      175.81      3.36 o 
   7   0   5      609.08      605.13     10.11 o 
   8   0   5       16.00       15.47      0.62 o 
   9   0   5        0.68        0.64      0.31 o 
  -9   1   5       58.75       58.53      1.84 o 
  -8   1   5        6.92        7.06      0.52 o 
  -7   1   5       73.23       70.54      1.78 o 
  -6   1   5       22.85       20.74      0.93 o 
  -5   1   5      273.71      289.62      7.22 o 
  -4   1   5      172.98      162.01      2.48 o 
  -3   1   5      316.58      393.25      5.40 o 
  -2   1   5     1019.34     1107.91     16.14 o 
   0   1   5      289.58      311.75      3.28 o 
   1   1   5      650.39      681.23      7.13 o 
   2   1   5       41.49       43.42      1.11 o 
   3   1   5      195.89      204.26      3.34 o 
   4   1   5        5.17        3.12      0.31 o 
   5   1   5        0.25        1.19      0.27 o 
   6   1   5       96.32      100.34      2.08 o 
   7   1   5       96.20       99.85      2.13 o 
   8   1   5      100.71       93.28      2.02 o 
   9   1   5       12.60       11.75      0.41 o 
  -9   2   5        2.26        1.71      0.25 o 
  -8   2   5        1.72        2.57      0.36 o 
  -7   2   5      227.54      206.80      4.41 o 
  -6   2   5       89.39       80.55      2.01 o 
  -5   2   5        1.12        0.67      0.18 o 
  -4   2   5       50.23       45.14      0.96 o 
  -3   2   5      464.92      526.55      7.11 o 
  -2   2   5        5.61        6.45      0.23 o 
   0   2   5       20.29       18.20      0.40 o 
   1   2   5      596.00      623.08      6.23 o 
   2   2   5       42.65       30.93      0.54 o 
   3   2   5        4.99        2.85      0.25 o 
   4   2   5     1798.11     2140.21     32.16 o 
   5   2   5      111.74      106.85      2.07 o 
   6   2   5      323.39      331.01      5.70 o 
   7   2   5      377.42      367.81      6.34 o 
   8   2   5      103.32      106.45      2.12 o 
   9   2   5        0.00        0.26      0.14 o 
  -9   3   5       31.16       28.09      1.02 o 
  -8   3   5       41.70       38.36      1.26 o 
  -7   3   5       96.80       99.89      3.65 o 
  -6   3   5      598.28      614.55     12.27 o 
  -5   3   5       56.72       55.49      1.53 o 
  -4   3   5       15.76       17.45      0.58 o 
  -3   3   5      103.03       91.20      1.50 o 
  -2   3   5      352.96      430.57      5.47 o 
  -1   3   5       69.08       73.38      1.60 o 
   0   3   5      812.35      913.34     12.22 o 
   1   3   5     1869.19     2339.82     79.99 o 
   2   3   5      295.64      329.82      4.07 o 
   3   3   5       25.66       44.43      0.76 o 
   4   3   5      276.50      315.76      4.21 o 
   5   3   5      354.78      393.52      6.45 o 
   6   3   5       14.39       15.54      0.46 o 
   7   3   5      738.59      792.48     12.99 o 
   8   3   5      134.53      131.51      2.18 o 
   9   3   5       21.27       21.75      0.60 o 
  10   3   5       10.61        9.35      0.39 o 
  -8   4   5       48.76       49.47      1.97 o 
  -7   4   5        3.13        2.13      0.39 o 
  -6   4   5      238.90      229.28      4.94 o 
  -5   4   5        7.60        7.18      0.47 o 
  -4   4   5        0.57        0.69      0.15 o 
  -3   4   5        0.42        1.11      0.21 o 
  -2   4   5        4.14        5.11      0.37 o 
   0   4   5      482.61      471.15      4.79 o 
   1   4   5      970.21     1116.86     16.59 o 
   2   4   5      270.02      286.96      3.20 o 
   3   4   5      268.43      305.57      3.62 o 
   4   4   5      195.91      195.18      2.49 o 
   5   4   5      115.38      101.46      1.62 o 
   6   4   5        0.16        1.31      0.15 o 
   7   4   5       33.58       34.16      0.71 o 
   8   4   5      132.24      122.13      2.13 o 
   9   4   5       42.78       45.86      0.93 o 
  10   4   5       11.22       15.40      0.64 o 
  -8   5   5        2.01        2.60      0.30 o 
  -7   5   5       95.47       93.87      2.16 o 
  -6   5   5       98.67      100.90      2.70 o 
  -5   5   5       43.76       46.25      1.54 o 
  -4   5   5       64.82       66.00      1.21 o 
  -3   5   5       99.30       84.88      1.75 o 
  -2   5   5        0.45        0.37      0.12 o 
  -1   5   5       13.80       14.09      0.41 o 
   0   5   5       41.15       42.90      0.85 o 
   1   5   5     1453.90     1697.78     49.09 o 
   2   5   5      740.82      879.67      9.42 o 
   3   5   5        6.44       10.70      0.28 o 
   4   5   5      792.13      888.47      9.55 o 
   5   5   5      425.08      435.91      6.23 o 
   6   5   5       14.86       19.16      0.47 o 
   7   5   5      292.55      297.92      4.13 o 
   8   5   5       41.57       46.97      0.95 o 
   9   5   5       19.89       20.35      0.57 o 
  10   5   5       22.22       22.36      0.83 o 
  -7   6   5       67.50       75.55      1.56 o 
  -6   6   5        0.40        0.34      0.18 o 
  -5   6   5       22.36       15.19      0.74 o 
  -4   6   5       17.47       19.23      0.72 o 
  -3   6   5      118.14      114.90      1.91 o 
  -2   6   5      977.09     1075.78     16.69 o 
  -1   6   5       93.59       89.82      1.76 o 
   0   6   5     1069.91     1240.62     20.19 o 
   1   6   5      175.53      187.10      3.50 o 
   2   6   5      251.66      223.56      2.46 o 
   3   6   5       45.92       51.01      0.81 o 
   4   6   5       14.31       10.11      0.29 o 
   5   6   5      409.03      398.04      4.92 o 
   6   6   5      117.57      121.19      1.77 o 
   8   6   5      146.70      141.32      2.29 o 
   9   6   5      166.01      152.83      2.71 o 
  10   6   5        0.30        0.41      0.13 o 
  -7   7   5       52.90       59.71      2.59 o 
  -6   7   5        2.29        1.81      0.23 o 
  -5   7   5        9.52       10.27      0.49 o 
  -4   7   5       12.13       14.80      1.08 o 
  -3   7   5      111.55       99.71      2.38 o 
  -2   7   5        0.40        2.17      0.43 o 
  -1   7   5       10.92        9.36      0.58 o 
   0   7   5       15.75       17.55      0.76 o 
   1   7   5      302.02      309.84      5.41 o 
   2   7   5      176.33      168.66      2.01 o 
   3   7   5      566.25      684.49      7.09 o 
   4   7   5      102.83      113.08      1.52 o 
   5   7   5       47.93       43.32      0.70 o 
   6   7   5       51.70       53.22      0.88 o 
   7   7   5      151.09      150.41      2.26 o 
   8   7   5       25.54       26.51      0.65 o 
   9   7   5        3.03        3.95      0.24 o 
  10   7   5       13.95       12.82      0.56 o 
  -6   8   5      146.05      151.48      5.65 o 
  -5   8   5       52.60       54.52      2.55 o 
  -4   8   5      208.09      182.16      7.94 o 
  -3   8   5        3.65        5.05      0.62 o 
  -2   8   5       32.38       28.65      1.07 o 
  -1   8   5       47.02       36.73      5.77 o 
   0   8   5      270.12      247.98      6.47 o 
   1   8   5      109.06      106.14      2.52 o 
   2   8   5       10.21       12.53      0.61 o 
   3   8   5       42.06       38.20      0.77 o 
   4   8   5       44.97       46.03      0.79 o 
   5   8   5       28.79       34.49      0.60 o 
   6   8   5       52.43       47.96      0.85 o 
   7   8   5      182.09      169.47      2.52 o 
   8   8   5      172.64      180.74      2.84 o 
   9   8   5       10.75        9.07      0.36 o 
  10   8   5       10.01       12.31      0.54 o 
  -5   9   5       16.90       18.38      1.09 o 
  -4   9   5        4.62        3.99      0.57 o 
  -3   9   5       36.56       39.34      2.46 o 
  -2   9   5       34.33       31.19      1.32 o 
  -1   9   5       55.91       52.71      1.23 o 
   0   9   5      311.01      275.00      9.70 o 
   1   9   5      161.45      160.41      4.64 o 
   2   9   5        0.33        1.15      0.24 o 
   3   9   5      112.76      120.28      2.36 o 
   4   9   5       63.55       60.80      0.88 o 
   5   9   5        7.94        5.96      0.25 o 
   6   9   5      898.02      932.04     10.59 o 
   7   9   5      682.99      684.29      9.85 o 
   8   9   5       19.26       16.40      0.57 o 
   9   9   5        0.17        1.60      0.20 o 
  10   9   5        1.80        2.23      0.23 o 
  -4  10   5       31.20       30.13      1.07 o 
  -3  10   5       20.72       25.17      0.84 o 
  -2  10   5       45.99       44.34      1.30 o 
  -1  10   5      134.02      121.96      2.60 o 
   0  10   5       21.69       16.02      0.75 o 
   1  10   5       16.66       16.78      0.60 o 
   2  10   5       19.91       21.11      0.63 o 
   3  10   5       15.52       11.92      0.55 o 
   4  10   5        2.90        2.88      0.24 o 
   5  10   5       18.84       17.92      0.48 o 
   6  10   5        1.61        1.76      0.23 o 
   7  10   5      105.18       94.47      1.61 o 
   8  10   5       66.19       63.20      1.37 o 
   9  10   5        3.31        2.80      0.28 o 
  -3  11   5        8.76        8.62      0.84 o 
  -2  11   5       33.08       31.74      1.26 o 
  -1  11   5       84.20       90.42      4.26 o 
   0  11   5      120.25      121.94      3.69 o 
   1  11   5       52.59       48.19      1.24 o 
   2  11   5        4.21        4.85      0.59 o 
   3  11   5       16.61       16.05      0.78 o 
   4  11   5       14.86       12.57      0.57 o 
   5  11   5        0.50        0.87      0.17 o 
   6  11   5        2.50        3.48      0.36 o 
   7  11   5      155.60      146.22      2.78 o 
   8  11   5       21.18       22.51      0.81 o 
   9  11   5       27.77       28.50      1.09 o 
  -2  12   5        5.89        5.88      0.41 o 
  -1  12   5        8.20        7.36      0.53 o 
   0  12   5        7.54        6.49      0.37 o 
   1  12   5       42.20       49.35      2.76 o 
   2  12   5       82.22       84.17      1.82 o 
   3  12   5       42.69       39.65      1.91 o 
   4  12   5      508.05      520.90     22.24 o 
   5  12   5      261.26      260.07      6.19 o 
   6  12   5      296.29      278.77      5.30 o 
   7  12   5      121.14      115.00      2.86 o 
   8  12   5       27.51       31.58      1.25 o 
   0  13   5        0.81        1.17      0.34 o 
   1  13   5       94.94       94.94      2.47 o 
   2  13   5       99.48      107.76      3.39 o 
   3  13   5        2.84        5.06      0.33 o 
   4  13   5      184.69      191.15      6.86 o 
   5  13   5      177.76      178.83      6.52 o 
   6  13   5       44.03       43.83      1.96 o 
   7  13   5       67.65       72.72      1.85 o 
   2  14   5        0.58        0.57      0.17 o 
   3  14   5        0.52        1.04      0.32 o 
   4  14   5        5.28        3.48      0.53 o 
   5  14   5       18.98       22.47      1.03 o 
  -3 -10   6        8.31        7.68      0.64 o 
  -6  -9   6       43.47       44.38      1.26 o 
  -5  -9   6       74.90       80.83      3.18 o 
  -4  -9   6       94.98      103.82      2.96 o 
  -3  -9   6       11.59       12.31      0.53 o 
  -2  -9   6        0.16        0.06      0.17 o 
  -1  -9   6       15.35       11.08      0.61 o 
   0  -9   6       91.73       86.26      3.36 o 
  -7  -8   6        1.53        2.60      0.37 o 
  -6  -8   6        4.13        6.02      0.41 o 
  -5  -8   6        6.68        7.26      0.82 o 
  -4  -8   6        0.15        0.84      0.69 o 
  -3  -8   6        0.21        2.02      0.49 o 
  -2  -8   6       90.20       94.65      1.93 o 
  -1  -8   6      125.61      130.55      2.92 o 
   0  -8   6       84.82       90.10      2.58 o 
   1  -8   6       93.40       82.00      2.27 o 
   2  -8   6       50.57       49.89      2.12 o 
  -8  -7   6        3.50        5.25      0.46 o 
  -7  -7   6       25.50       19.56      1.02 o 
  -6  -7   6      284.62      279.22      8.04 o 
  -5  -7   6      265.24      239.06      5.57 o 
  -4  -7   6       36.32       31.63      2.83 o 
  -3  -7   6       13.95       12.61      1.10 o 
  -2  -7   6       50.57       45.39      2.21 o 
  -1  -7   6        1.87        3.17      0.38 o 
   0  -7   6      313.99      323.79      5.35 o 
   1  -7   6      144.27      146.82      2.66 o 
   2  -7   6        0.65        0.44      0.21 o 
   3  -7   6      135.92      147.60      3.45 o 
  -9  -6   6        0.07        0.23      0.14 o 
  -8  -6   6        0.15        0.59      0.23 o 
  -7  -6   6       78.92       65.77      2.36 o 
  -6  -6   6        7.26        9.04      0.63 o 
  -5  -6   6      100.66       93.87      2.18 o 
  -4  -6   6        2.12        1.74      0.23 o 
  -3  -6   6       98.69       98.62      2.08 o 
  -2  -6   6        4.63        5.96      0.45 o 
  -1  -6   6      121.76      112.11      1.99 o 
   0  -6   6      464.05      463.85      8.68 o 
   1  -6   6      508.61      544.57     10.07 o 
   2  -6   6        1.49        2.72      0.46 o 
   3  -6   6      102.68      106.25      2.47 o 
   4  -6   6       13.85       12.80      1.02 o 
  -9  -5   6        0.57        1.57      0.24 o 
  -8  -5   6        5.54        7.13      0.57 o 
  -7  -5   6       12.61       15.10      0.82 o 
  -6  -5   6      243.72      222.10      4.27 o 
  -5  -5   6       10.83       11.45      0.53 o 
  -4  -5   6      816.65      876.60     11.87 o 
  -3  -5   6        0.06        0.21      0.11 o 
  -2  -5   6      319.75      328.49      5.63 o 
  -1  -5   6      205.16      205.44      3.69 o 
   0  -5   6       19.04       18.79      0.57 o 
   1  -5   6      157.89      158.30      8.64 o 
   2  -5   6        2.79        2.85      0.29 o 
   3  -5   6       92.18       94.45      2.02 o 
   4  -5   6      170.60      177.07      3.22 o 
   5  -5   6       64.88       62.14      1.86 o 
  -9  -4   6        7.50        8.37      0.49 o 
  -8  -4   6        6.48        5.73      0.51 o 
  -7  -4   6       15.51       20.71      0.75 o 
  -6  -4   6      316.80      289.22      5.36 o 
  -5  -4   6       50.18       41.77      1.08 o 
  -4  -4   6      114.18      119.67      1.99 o 
  -3  -4   6        6.39        7.87      0.59 o 
  -2  -4   6       34.70       30.33      0.89 o 
  -1  -4   6      130.52      127.21      2.92 o 
   0  -4   6        1.33        1.26      0.25 o 
   1  -4   6       13.89       19.10      1.65 o 
   2  -4   6        8.63        7.89      0.43 o 
   3  -4   6       14.49       11.45      0.67 o 
   4  -4   6      657.76      679.69     13.02 o 
   5  -4   6        7.28        8.77      0.69 o 
   6  -4   6       64.71       73.25      3.04 o 
  -9  -3   6       10.16       10.23      0.54 o 
  -8  -3   6        3.75        2.59      0.29 o 
  -7  -3   6      217.84      193.41      4.10 o 
  -6  -3   6        0.14        0.39      0.18 o 
  -5  -3   6      406.95      383.05      6.10 o 
  -4  -3   6      441.13      458.83      6.37 o 
  -3  -3   6      188.17      191.96      3.07 o 
  -2  -3   6       89.71       88.99      1.50 o 
  -1  -3   6      132.87      121.86      2.76 o 
   1  -3   6      264.98      252.38      5.46 o 
   2  -3   6      168.56      159.89     11.16 o 
   3  -3   6       31.13       31.04      1.12 o 
   4  -3   6        1.60        2.09      0.28 o 
   5  -3   6        3.14        3.76      0.41 o 
   6  -3   6        0.10        0.17      0.18 o 
   7  -3   6       71.82       75.96      2.18 o 
  -9  -2   6        3.03        3.48      0.32 o 
  -8  -2   6       27.83       34.12      1.10 o 
  -7  -2   6        8.51        5.95      0.38 o 
  -6  -2   6      608.05      661.53     11.32 o 
  -5  -2   6      121.62      116.20      2.42 o 
  -4  -2   6       19.24       15.93      0.47 o 
  -3  -2   6        4.39        3.57      0.24 o 
  -2  -2   6       24.49       28.36      0.68 o 
  -1  -2   6      772.00      899.63     10.55 o 
   0  -2   6       52.01       49.39      1.18 o 
   1  -2   6      182.47      171.10      3.81 o 
   2  -2   6       78.86       84.19      2.19 o 
   3  -2   6        6.54        7.95      0.64 o 
   4  -2   6        0.30        0.13      0.17 o 
   5  -2   6       12.30        7.79      0.40 o 
   6  -2   6      334.95      319.69      4.64 o 
   7  -2   6       48.92       52.73      1.48 o 
  -9  -1   6       37.47       36.64      1.25 o 
  -8  -1   6      142.97      145.29      4.27 o 
  -7  -1   6      174.09      168.17      2.88 o 
  -6  -1   6      166.08      166.43      3.24 o 
  -5  -1   6      722.06      748.97     16.51 o 
  -4  -1   6        5.62        6.62      0.36 o 
  -3  -1   6      108.60      112.98      1.90 o 
  -2  -1   6       33.98       47.40      0.87 o 
  -1  -1   6      358.70      388.64      5.03 o 
   0  -1   6      474.98      540.24      9.12 o 
   1  -1   6        0.55        0.67      0.22 o 
   2  -1   6      206.29      214.17      4.09 o 
   3  -1   6       39.06       36.02      1.21 o 
   4  -1   6      104.64      102.88      1.71 o 
   5  -1   6      359.76      331.60      6.51 o 
   6  -1   6      173.16      170.59      3.31 o 
   7  -1   6       76.31       64.63      1.35 o 
   8  -1   6       10.41       10.59      0.43 o 
  -9   0   6       33.53       29.97      1.07 o 
  -8   0   6       19.89       25.09      1.10 o 
  -7   0   6      440.53      436.01      7.53 o 
  -6   0   6       36.78       30.66      0.82 o 
  -5   0   6        4.62        3.84      0.39 o 
  -4   0   6       42.34       42.97      0.96 o 
  -3   0   6       25.61       25.43      0.59 o 
  -2   0   6     1116.09     1242.19     15.24 o 
  -1   0   6       67.66       71.22      1.14 o 
   0   0   6      833.63      913.89     11.31 o 
   1   0   6      875.47      953.23     22.50 o 
   2   0   6      493.29      495.63      9.59 o 
   3   0   6       76.54       61.07      1.25 o 
   4   0   6        7.66        5.63      0.48 o 
   5   0   6        2.23        1.08      0.17 o 
   6   0   6       84.67       87.10      1.94 o 
   7   0   6       21.42       18.15      1.03 o 
   8   0   6      117.30      110.77      2.12 o 
  -9   1   6       19.24       25.46      0.95 o 
  -8   1   6      303.21      343.17      9.35 o 
  -7   1   6      178.07      159.84      3.54 o 
  -6   1   6       75.11       65.21      1.50 o 
  -5   1   6      301.38      288.56      5.16 o 
  -4   1   6       86.99       87.75      1.52 o 
  -3   1   6       86.84       89.56      1.48 o 
  -2   1   6      590.21      703.19      7.75 o 
  -1   1   6      217.14      223.73      2.64 o 
   0   1   6     1353.97     1653.96     32.81 o 
   1   1   6       10.94        2.54      0.21 o 
   2   1   6      453.78      461.01      7.08 o 
   3   1   6       87.42       81.23      1.66 o 
   4   1   6        0.07        0.50      0.14 o 
   5   1   6       29.31       25.94      0.61 o 
   6   1   6      300.41      281.92      5.05 o 
   7   1   6       12.22       10.87      0.52 o 
   8   1   6       76.87       73.46      1.44 o 
   9   1   6       24.40       24.58      0.81 o 
  -9   2   6       76.71       75.03      2.24 o 
  -8   2   6      142.84      158.30      4.58 o 
  -7   2   6       20.32       19.84      0.77 o 
  -6   2   6      107.41      109.03      2.23 o 
  -5   2   6       33.15       32.89      0.93 o 
  -4   2   6      452.72      466.53      7.39 o 
  -3   2   6      159.65      154.37      2.55 o 
  -2   2   6       38.75       53.19      0.99 o 
  -1   2   6      163.21      167.25      2.13 o 
   0   2   6       26.46       27.08      0.47 o 
   1   2   6      207.23      213.49      2.61 o 
   2   2   6     1524.48     1709.21     40.72 o 
   3   2   6      433.35      459.63      6.53 o 
   4   2   6       58.69       75.54      2.53 o 
   5   2   6      561.20      579.75      8.00 o 
   6   2   6       99.53       98.53      1.83 o 
   7   2   6       54.60       56.17      1.36 o 
   8   2   6       21.91       19.43      0.64 o 
   9   2   6      236.25      251.15      4.23 o 
  -8   3   6       73.56       78.76      2.51 o 
  -7   3   6       26.19       22.68      1.09 o 
  -6   3   6      910.87      979.35     19.21 o 
  -5   3   6        4.13        5.05      0.34 o 
  -4   3   6       17.89       18.67      0.59 o 
  -3   3   6      325.85      315.64      5.16 o 
  -2   3   6      261.29      234.85      3.16 o 
  -1   3   6       27.51       30.56      0.61 o 
   0   3   6      146.66      117.30      1.51 o 
   1   3   6     1278.25     1424.11     25.38 o 
   2   3   6        3.88        7.64      0.33 o 
   3   3   6        0.24        1.02      0.23 o 
   4   3   6       20.05       26.06      0.61 o 
   5   3   6       44.30       43.04      1.09 o 
   6   3   6      198.64      186.49      2.74 o 
   7   3   6       82.99       79.10      1.38 o 
   8   3   6       11.02       10.84      0.43 o 
   9   3   6        6.37        4.87      0.25 o 
  -8   4   6        1.44        1.48      0.27 o 
  -7   4   6      107.02      102.09      3.24 o 
  -6   4   6       27.03       23.82      2.67 o 
  -5   4   6       18.30       15.60      0.71 o 
  -4   4   6       93.05       87.31      1.60 o 
  -3   4   6      178.13      171.88      3.06 o 
  -2   4   6      931.82     1025.28     12.69 o 
  -1   4   6      732.61      857.88     10.65 o 
   0   4   6       31.32       38.20      0.67 o 
   1   4   6       43.03       46.66      0.89 o 
   2   4   6      337.64      366.24      4.06 o 
   3   4   6       76.00       77.09      1.22 o 
   4   4   6        1.04        1.75      0.18 o 
   5   4   6      323.10      306.31      4.60 o 
   6   4   6      593.02      593.46      8.14 o 
   7   4   6       13.73       15.86      0.44 o 
   8   4   6       23.01       23.48      0.58 o 
   9   4   6        3.86        3.14      0.22 o 
  10   4   6      113.12      114.31      3.23 o 
  -8   5   6        3.25        3.30      0.32 o 
  -7   5   6      129.21      146.31      3.09 o 
  -6   5   6       67.55       55.49      2.08 o 
  -5   5   6      416.50      386.30      8.01 o 
  -4   5   6       36.23       31.35      0.73 o 
  -3   5   6        2.23        2.04      0.30 o 
  -2   5   6       61.45       69.02      1.49 o 
  -1   5   6        9.01       11.13      0.57 o 
   0   5   6        8.19        9.24      0.41 o 
   1   5   6       25.61       22.52      0.48 o 
   2   5   6       51.59       84.62      1.35 o 
   3   5   6      521.17      580.93      6.06 o 
   4   5   6      855.12     1016.98     12.23 o 
   5   5   6       74.60       84.79      1.54 o 
   6   5   6       31.48       30.58      0.70 o 
   7   5   6      321.67      323.39      4.46 o 
   8   5   6       26.05       28.22      0.73 o 
   9   5   6       28.01       35.66      1.41 o 
  10   5   6       42.25       46.64      1.49 o 
  -7   6   6        7.04        8.12      0.45 o 
  -6   6   6       68.15       62.11      2.22 o 
  -5   6   6       83.28       71.57      3.19 o 
  -4   6   6      277.41      246.65      4.39 o 
  -3   6   6      142.17      133.23      2.12 o 
  -2   6   6       11.65       19.57      0.98 o 
  -1   6   6      123.39      124.09      3.17 o 
   0   6   6      107.41      107.36      2.17 o 
   1   6   6       20.45       24.33      0.69 o 
   2   6   6      261.87      270.55      3.50 o 
   3   6   6       51.30       40.11      0.64 o 
   4   6   6      375.47      382.42      4.43 o 
   5   6   6       61.77       57.12      0.94 o 
   6   6   6        8.54       10.08      0.36 o 
   7   6   6      577.45      606.46      8.06 o 
   8   6   6       81.45       82.44      1.50 o 
   9   6   6        1.21        4.32      0.26 o 
  10   6   6       56.28       65.99      1.99 o 
  -6   7   6       53.31       52.57      1.26 o 
  -5   7   6        1.28        2.48      0.34 o 
  -4   7   6      478.64      440.03     12.99 o 
  -3   7   6      152.99      155.79      3.38 o 
  -2   7   6      473.01      468.84      7.74 o 
  -1   7   6       44.55       49.96      1.51 o 
   0   7   6        4.03        4.70      0.41 o 
   1   7   6      381.32      378.18      6.50 o 
   2   7   6       10.95       17.12      0.50 o 
   3   7   6      688.20      749.56      8.77 o 
   4   7   6      122.91      114.49      1.56 o 
   5   7   6        0.84        1.21      0.14 o 
   6   7   6      173.13      163.29      2.47 o 
   7   7   6      572.60      605.74      8.05 o 
   8   7   6      315.96      315.83      4.73 o 
   9   7   6       16.54       14.07      0.46 o 
  10   7   6        0.46        1.05      0.19 o 
  -6   8   6        0.31        0.02      0.19 o 
  -5   8   6       26.56       26.15      1.54 o 
  -4   8   6       64.07       74.44      3.36 o 
  -3   8   6      253.08      250.24      6.18 o 
  -2   8   6      661.95      652.44     10.61 o 
  -1   8   6        4.18        4.01      0.57 o 
   0   8   6       62.44       63.67      2.26 o 
   1   8   6      223.41      203.54      5.58 o 
   2   8   6      100.09       95.24      2.31 o 
   3   8   6        0.33        0.90      0.17 o 
   4   8   6        1.52        1.77      0.14 o 
   5   8   6      187.26      208.24      2.69 o 
   6   8   6      470.81      505.35      6.81 o 
   7   8   6        5.04        4.10      0.26 o 
   8   8   6       49.85       48.00      1.13 o 
   9   8   6       60.13       57.16      1.56 o 
  10   8   6        2.88        4.42      0.31 o 
  -5   9   6        3.72        5.98      0.58 o 
  -4   9   6       29.87       32.73      1.73 o 
  -3   9   6        0.68        0.76      0.43 o 
  -2   9   6      134.47      128.60      3.59 o 
  -1   9   6       79.84       73.56      1.62 o 
   0   9   6       16.00       13.74      0.54 o 
   1   9   6       31.46       29.39      2.11 o 
   2   9   6       61.62       52.27      1.62 o 
   3   9   6        7.50        9.45      0.50 o 
   4   9   6        5.65        7.63      0.29 o 
   5   9   6       13.33       10.13      0.33 o 
   6   9   6       28.25       27.14      0.65 o 
   7   9   6      117.27      110.64      1.93 o 
   8   9   6       16.86       17.73      0.60 o 
   9   9   6       25.69       23.88      0.64 o 
  10   9   6        9.63        8.71      0.43 o 
  -4  10   6       83.11       90.17      3.00 o 
  -3  10   6        0.04        0.31      0.17 o 
  -2  10   6        2.21        2.54      0.37 o 
  -1  10   6       26.97       27.06      0.90 o 
   0  10   6       62.89       62.50      1.68 o 
   1  10   6      247.39      250.82      4.35 o 
   2  10   6       57.94       54.19      1.22 o 
   3  10   6       64.03       64.90      1.55 o 
   4  10   6       46.54       46.23      1.25 o 
   5  10   6        8.88       12.74      0.43 o 
   6  10   6      261.90      244.12      3.57 o 
   7  10   6       21.63       18.40      0.89 o 
   8  10   6        1.25        0.72      0.19 o 
   9  10   6       41.62       44.47      1.07 o 
  -3  11   6      116.02      125.22      4.41 o 
  -2  11   6       21.02       20.67      0.98 o 
  -1  11   6      217.97      193.20      4.76 o 
   0  11   6        4.64        3.87      0.51 o 
   1  11   6       22.00       20.71      0.76 o 
   2  11   6        8.08        8.07      0.63 o 
   3  11   6       89.74       84.10      2.23 o 
   4  11   6       18.14       19.25      0.99 o 
   5  11   6       37.49       35.01      0.84 o 
   6  11   6       96.70       88.57      1.75 o 
   7  11   6       55.13       53.51      1.27 o 
   8  11   6        1.81        2.05      0.22 o 
   9  11   6       31.42       36.10      1.29 o 
  -2  12   6       44.99       51.65      1.41 o 
  -1  12   6       31.48       31.68      1.17 o 
   0  12   6      401.56      410.89      8.95 o 
   1  12   6       30.35       30.69      1.92 o 
   2  12   6       66.64       62.20      1.81 o 
   3  12   6      121.97      123.05      2.59 o 
   4  12   6       50.57       48.75      1.76 o 
   5  12   6        7.80        5.54      0.57 o 
   6  12   6       66.52       62.01      1.40 o 
   7  12   6        0.45        0.56      0.15 o 
   8  12   6      101.73      109.55      3.32 o 
   0  13   6        0.00       -0.18      0.22 o 
   1  13   6       61.23       64.62      2.48 o 
   2  13   6        0.07        0.29      0.23 o 
   3  13   6      125.91      122.87      3.61 o 
   4  13   6      120.06      111.25      4.98 o 
   5  13   6       32.77       37.57      1.76 o 
   6  13   6       88.48       91.62      3.58 o 
   7  13   6        1.39        2.44      0.25 o 
   2  14   6        1.87        4.13      0.64 o 
   3  14   6       62.80       61.76      2.37 o 
   5  14   6       11.15        8.27      0.52 o 
  -4  -9   7        1.01        1.50      0.25 o 
  -3  -9   7       10.09       11.74      0.85 o 
  -2  -9   7        2.03        3.98      0.49 o 
  -6  -8   7        0.47        1.29      0.21 o 
  -5  -8   7       38.90       36.01      1.68 o 
  -4  -8   7       58.77       62.31      3.23 o 
  -3  -8   7        0.01        0.27      0.16 o 
  -2  -8   7        7.65        8.42      0.50 o 
  -1  -8   7       91.18       85.93      2.01 o 
   0  -8   7      327.55      325.92      7.00 o 
   1  -8   7        0.32        0.29      0.22 o 
  -7  -7   7       10.83        7.89      0.60 o 
  -6  -7   7      180.53      174.63      5.25 o 
  -5  -7   7       42.32       51.77      1.53 o 
  -4  -7   7       21.17       17.81      1.12 o 
  -3  -7   7       41.46       50.49      3.16 o 
  -2  -7   7        6.32        6.98      0.60 o 
  -1  -7   7      102.41      115.96      2.70 o 
   0  -7   7       74.51       60.03      1.64 o 
   1  -7   7       31.49       29.44      1.11 o 
   2  -7   7       31.98       31.34      1.01 o 
  -8  -6   7       24.54       24.34      1.04 o 
  -7  -6   7        6.22        4.99      0.52 o 
  -6  -6   7       62.81       59.97      2.27 o 
  -5  -6   7        3.22        2.00      0.36 o 
  -4  -6   7       87.30       72.65      2.04 o 
  -3  -6   7       36.41       35.93      1.12 o 
  -2  -6   7       65.36       65.38      2.21 o 
  -1  -6   7      377.96      379.83      6.43 o 
   0  -6   7       18.52       25.21      0.79 o 
   1  -6   7        0.16        0.47      0.20 o 
   2  -6   7      103.24      100.44      2.36 o 
   3  -6   7       29.86       34.18      1.05 o 
   4  -6   7       18.80       20.91      1.13 o 
  -8  -5   7       65.05       60.75      2.08 o 
  -7  -5   7        4.53        4.20      0.51 o 
  -6  -5   7       43.73       36.75      1.35 o 
  -5  -5   7       34.45       28.22      0.98 o 
  -4  -5   7      108.31      108.35      2.18 o 
  -3  -5   7       60.54       57.19      1.38 o 
  -2  -5   7       79.63       72.00      1.68 o 
  -1  -5   7        1.22        1.22      0.45 o 
   0  -5   7      302.61      280.86      3.96 o 
   1  -5   7       89.14       89.19      2.15 o 
   2  -5   7        6.90        6.89      0.55 o 
   3  -5   7       14.91       11.51      0.50 o 
   4  -5   7       70.77       65.37      1.74 o 
   5  -5   7       40.44       32.40      1.56 o 
  -9  -4   7        1.38        3.85      0.32 o 
  -8  -4   7      230.06      248.12      6.98 o 
  -7  -4   7       41.48       37.17      1.33 o 
  -6  -4   7       28.85       26.26      0.91 o 
  -5  -4   7      274.35      277.16      4.64 o 
  -4  -4   7       13.96       14.67      0.61 o 
  -3  -4   7       17.49       16.96      0.55 o 
  -2  -4   7        0.64        0.77      0.17 o 
  -1  -4   7       51.59       48.33      1.32 o 
   0  -4   7        3.40        3.56      0.27 o 
   1  -4   7        0.41        0.35      0.26 o 
   2  -4   7      202.68      202.25      3.80 o 
   3  -4   7      334.75      351.36      6.01 o 
   4  -4   7      169.05      164.35      3.05 o 
   5  -4   7       38.33       38.21      1.47 o 
   6  -4   7      163.48      170.86      6.07 o 
  -9  -3   7        4.81        6.08      0.40 o 
  -8  -3   7      165.09      172.13      5.00 o 
  -7  -3   7       55.28       61.35      1.87 o 
  -6  -3   7      810.09      832.71     14.16 o 
  -5  -3   7        3.13        2.97      0.35 o 
  -4  -3   7        4.78        3.82      0.25 o 
  -3  -3   7       44.47       38.01      0.80 o 
  -2  -3   7        0.32        1.14      0.39 o 
  -1  -3   7        8.40        7.26      0.49 o 
   0  -3   7      383.41      377.41      7.96 o 
   2  -3   7        5.81        9.00      0.42 o 
   3  -3   7      244.45      232.37      4.98 o 
   4  -3   7      380.26      366.33      7.37 o 
   5  -3   7        8.86       11.37      0.62 o 
   6  -3   7        6.22        3.99      0.40 o 
  -9  -2   7        4.53        4.17      0.33 o 
  -8  -2   7       12.74       13.67      0.78 o 
  -7  -2   7        0.83        1.29      0.21 o 
  -6  -2   7     1988.83     2229.43     36.76 o 
  -5  -2   7      758.07      771.14     13.18 o 
  -4  -2   7     1111.48     1161.50     15.49 o 
  -3  -2   7        0.19        1.12      0.17 o 
  -2  -2   7       92.29       90.21      2.48 o 
  -1  -2   7       10.11       10.83      0.57 o 
   0  -2   7      135.26      129.82      3.07 o 
   1  -2   7      169.99      178.06      4.09 o 
   2  -2   7        0.59        1.31      0.31 o 
   3  -2   7        8.78        8.30      0.44 o 
   4  -2   7       66.54       64.20      1.54 o 
   5  -2   7        0.12        0.52      0.17 o 
   6  -2   7      214.73      220.00      4.86 o 
   7  -2   7        9.53        8.95      0.55 o 
  -9  -1   7        0.34        0.88      0.18 o 
  -8  -1   7        5.95        7.03      0.55 o 
  -7  -1   7       16.30       18.91      0.68 o 
  -6  -1   7      326.18      328.39      5.29 o 
  -5  -1   7      574.15      565.52     11.74 o 
  -4  -1   7      161.89      167.44      3.30 o 
  -3  -1   7       34.61       40.66      0.92 o 
  -2  -1   7      885.20     1043.35     14.61 o 
  -1  -1   7      218.39      223.73      3.57 o 
   0  -1   7      371.58      369.54      7.89 o 
   1  -1   7       55.95       60.38      3.73 o 
   2  -1   7        0.69        0.89      0.23 o 
   3  -1   7       11.11       11.95      0.99 o 
   4  -1   7       32.52       30.34      0.93 o 
   5  -1   7       43.16       39.13      1.85 o 
   6  -1   7       37.20       35.47      0.84 o 
   7  -1   7        0.35        0.19      0.11 o 
  -9   0   7        0.24        0.63      0.16 o 
  -8   0   7        0.30        0.27      0.19 o 
  -7   0   7        2.45        2.16      0.27 o 
  -6   0   7       80.86       85.94      1.91 o 
  -5   0   7      541.64      534.57      8.25 o 
  -4   0   7        0.55        0.76      0.13 o 
  -3   0   7       45.45       36.60      0.94 o 
  -2   0   7     1435.09     1766.03     28.21 o 
  -1   0   7        7.58        5.46      0.24 o 
   0   0   7      210.53      208.93      4.34 o 
   1   0   7      712.94      747.97     18.05 o 
   2   0   7       29.45       21.58      0.86 o 
   3   0   7      725.73      758.88     15.28 o 
   4   0   7       86.37       93.44      1.66 o 
   5   0   7       25.54       26.12      0.66 o 
   6   0   7       23.58       27.14      0.80 o 
   7   0   7       27.34       32.27      0.94 o 
   8   0   7        5.18        4.80      0.30 o 
  -9   1   7        9.33        8.53      0.45 o 
  -8   1   7        4.38        5.64      0.47 o 
  -7   1   7       46.48       39.90      1.06 o 
  -6   1   7      109.43      107.92      2.33 o 
  -5   1   7      159.67      153.83      3.03 o 
  -4   1   7      133.69      129.90      2.04 o 
  -3   1   7        9.78        8.21      0.43 o 
  -2   1   7      122.39      107.07      1.70 o 
  -1   1   7      299.35      279.44      4.16 o 
   0   1   7      381.47      446.35      6.74 o 
   1   1   7      128.94      142.83      3.89 o 
   2   1   7      251.79      229.13      4.34 o 
   3   1   7      181.98      203.98      4.04 o 
   4   1   7      405.74      388.42      5.03 o 
   5   1   7        6.15        3.92      0.25 o 
   6   1   7       44.52       41.82      1.04 o 
   7   1   7      103.15       99.57      2.42 o 
   8   1   7      428.49      400.59      9.50 o 
  -8   2   7       42.83       38.56      1.43 o 
  -7   2   7      130.69      127.65      3.93 o 
  -6   2   7      922.56      962.21     16.14 o 
  -5   2   7      121.92      118.80      2.45 o 
  -4   2   7       27.95       30.28      0.76 o 
  -3   2   7       15.11       16.77      0.57 o 
  -2   2   7        6.97        9.17      0.38 o 
  -1   2   7        6.71        3.30      0.24 o 
   0   2   7      259.44      285.94      4.45 o 
   1   2   7        5.42       11.84      0.44 o 
   2   2   7       51.60       50.97      1.52 o 
   3   2   7      471.40      483.87      7.05 o 
   4   2   7      219.15      198.06      3.11 o 
   5   2   7      181.02      183.32      2.51 o 
   6   2   7      248.26      238.37      3.81 o 
   7   2   7       79.02       77.12      1.67 o 
   8   2   7      135.11      129.35      2.25 o 
   9   2   7        1.17        1.00      0.19 o 
  -8   3   7       22.50       17.07      0.81 o 
  -7   3   7        2.84        2.80      0.42 o 
  -6   3   7        0.50        0.45      0.20 o 
  -5   3   7      108.00       99.67      2.14 o 
  -4   3   7      592.15      594.61      7.88 o 
  -3   3   7       16.78       14.72      0.86 o 
  -2   3   7      157.93      164.96      3.12 o 
  -1   3   7      345.76      420.54      5.49 o 
   0   3   7       72.84       63.13      1.11 o 
   1   3   7      242.37      285.07      3.98 o 
   2   3   7      312.27      291.53      5.24 o 
   3   3   7      870.72      958.48     12.85 o 
   4   3   7        1.41        0.48      0.21 o 
   5   3   7       98.83       84.28      1.22 o 
   6   3   7      259.53      251.74      3.35 o 
   7   3   7      367.22      362.90      5.06 o 
   8   3   7       18.18       19.33      0.86 o 
   9   3   7       68.51       63.49      1.60 o 
  -8   4   7        0.52        0.91      0.21 o 
  -7   4   7        0.76        0.67      0.24 o 
  -6   4   7        5.25        4.94      0.60 o 
  -5   4   7        5.28        7.15      0.43 o 
  -4   4   7        7.59        9.22      0.35 o 
  -3   4   7      451.02      462.54      7.46 o 
  -2   4   7      294.47      285.36      4.77 o 
  -1   4   7       71.54       84.56      1.76 o 
   0   4   7      245.02      269.96      4.15 o 
   1   4   7       14.81       11.92      0.36 o 
   2   4   7     1062.40     1195.74     14.02 o 
   3   4   7     1010.17     1217.15     15.22 o 
   4   4   7       39.92       39.04      0.88 o 
   5   4   7        4.85        3.62      0.20 o 
   6   4   7      158.54      147.81      2.12 o 
   7   4   7      252.09      242.22      3.52 o 
   8   4   7       75.48       79.16      1.52 o 
   9   4   7       57.82       54.75      1.07 o 
  -7   5   7      152.00      151.22      4.45 o 
  -6   5   7       98.61      119.53      3.78 o 
  -5   5   7       24.89       24.77      0.96 o 
  -4   5   7       48.80       46.32      0.93 o 
  -3   5   7       62.26       64.65      1.22 o 
  -2   5   7      183.86      178.98      3.39 o 
  -1   5   7       43.97       42.46      1.38 o 
   0   5   7        9.56       14.26      0.61 o 
   1   5   7       92.25       94.21      1.66 o 
   2   5   7      531.23      573.72      6.73 o 
   3   5   7       19.11       29.66      0.75 o 
   4   5   7        1.31        0.98      0.56 o 
   5   5   7       91.11       77.04      1.14 o 
   6   5   7       42.44       37.18      0.75 o 
   7   5   7      425.37      417.28      5.29 o 
   8   5   7        4.18        4.04      0.33 o 
   9   5   7       26.97       27.21      0.94 o 
  -7   6   7        0.46        0.74      0.18 o 
  -6   6   7      252.54      266.14      7.42 o 
  -5   6   7       71.46       64.22      1.80 o 
  -4   6   7       62.54       53.00      1.14 o 
  -3   6   7        0.17        0.42      0.35 o 
  -2   6   7      166.86      171.15      5.84 o 
  -1   6   7      118.74      117.00      2.73 o 
   0   6   7       88.79       74.22      2.28 o 
   1   6   7        9.03        2.04      0.23 o 
   2   6   7       51.99       61.07      1.13 o 
   3   6   7      473.42      515.26      5.60 o 
   4   6   7       18.62       25.41      0.57 o 
   5   6   7       18.08       13.74      0.41 o 
   6   6   7       18.03       15.23      0.47 o 
   7   6   7      215.12      207.06      3.02 o 
   8   6   7      110.45      119.30      2.33 o 
   9   6   7       22.52       26.36      0.70 o 
  10   6   7       48.60       52.68      1.64 o 
  -6   7   7       19.51       19.90      0.82 o 
  -5   7   7       58.98       49.90      1.51 o 
  -4   7   7      115.10       92.20      4.01 o 
  -3   7   7       15.21       11.63      0.61 o 
  -2   7   7        0.99        1.60      0.37 o 
  -1   7   7        1.66        0.86      0.29 o 
   0   7   7       47.39       44.51      1.68 o 
   1   7   7        3.50        1.50      0.27 o 
   3   7   7      207.54      205.78      3.02 o 
   4   7   7       45.18       36.17      0.62 o 
   5   7   7       67.86       69.79      1.08 o 
   6   7   7       56.20       52.21      1.03 o 
   7   7   7        2.21        1.74      0.21 o 
   8   7   7      143.71      128.94      2.50 o 
   9   7   7        9.60       14.85      0.49 o 
  10   7   7       80.87       94.03      2.71 o 
  -6   8   7        7.22        6.80      0.60 o 
  -5   8   7       98.01       99.94      4.09 o 
  -4   8   7      157.55      152.98      6.03 o 
  -3   8   7      261.90      278.08      6.74 o 
  -2   8   7      285.29      270.23      5.58 o 
  -1   8   7      280.12      267.71      4.61 o 
   0   8   7      116.84      102.55      3.22 o 
   1   8   7        0.18        0.82      0.71 o 
   2   8   7      185.77      186.88      3.99 o 
   3   8   7      213.78      210.00      3.14 o 
   4   8   7        4.78        5.59      0.24 o 
   5   8   7       37.14       27.66      0.58 o 
   6   8   7       74.64       61.06      1.17 o 
   7   8   7       96.93       86.13      1.62 o 
   8   8   7      112.95      110.68      2.18 o 
   9   8   7       15.96       12.63      0.44 o 
  -5   9   7        8.77        7.71      0.63 o 
  -4   9   7        1.66        1.66      0.40 o 
  -3   9   7      524.95      504.77     11.53 o 
  -2   9   7      327.43      340.68      8.19 o 
  -1   9   7      346.82      343.06      5.09 o 
   0   9   7      181.57      158.68      2.92 o 
   1   9   7       16.82       10.84      0.84 o 
   2   9   7      550.61      536.10      8.80 o 
   3   9   7      306.77      270.18      4.73 o 
   4   9   7       10.42       10.84      0.36 o 
   5   9   7      204.32      189.51      2.69 o 
   6   9   7      540.39      544.50      7.31 o 
   7   9   7        3.51        4.47      0.32 o 
   8   9   7        1.17        0.87      0.17 o 
   9   9   7      211.49      210.23      4.25 o 
  -4  10   7       15.76       12.74      0.61 o 
  -3  10   7        1.79        2.58      0.37 o 
  -2  10   7       20.19       21.02      0.79 o 
  -1  10   7      631.18      619.34      8.70 o 
   0  10   7      233.22      228.20      4.57 o 
   1  10   7     2420.01     2814.82     48.28 o 
   2  10   7      363.58      366.65      9.05 o 
   3  10   7      260.33      262.27      5.50 o 
   4  10   7       41.70       41.94      1.37 o 
   5  10   7      109.13      107.95      1.84 o 
   6  10   7       13.75       15.51      0.63 o 
   7  10   7      310.35      307.70      5.34 o 
   8  10   7       29.85       23.56      0.70 o 
   9  10   7        2.67        3.53      0.34 o 
  -3  11   7       21.23       18.86      1.20 o 
  -2  11   7       15.48       18.84      0.90 o 
  -1  11   7       52.84       52.47      1.80 o 
   0  11   7       33.13       34.69      1.17 o 
   1  11   7      159.69      155.43      2.92 o 
   2  11   7        9.51       13.00      0.65 o 
   3  11   7      107.20      100.13      2.53 o 
   4  11   7        2.79        2.96      0.37 o 
   5  11   7        2.79        3.42      0.73 o 
   6  11   7        1.19        1.96      0.36 o 
   7  11   7       44.84       39.34      1.02 o 
   8  11   7       13.65       14.03      0.50 o 
   9  11   7        1.18        1.46      0.23 o 
  -2  12   7        1.07        3.02      0.31 o 
  -1  12   7       38.68       49.44      1.54 o 
   0  12   7      316.00      331.06     14.16 o 
   1  12   7      178.47      174.35      4.34 o 
   2  12   7      103.79       97.56      2.45 o 
   3  12   7        1.11        1.29      0.23 o 
   4  12   7       15.92       16.49      1.18 o 
   5  12   7        2.56        2.58      0.53 o 
   6  12   7       52.54       50.79      1.25 o 
   7  12   7      162.60      148.63      2.46 o 
   8  12   7       17.01       13.93      0.72 o 
   0  13   7      170.09      176.66      4.34 o 
   1  13   7      481.00      550.27     11.58 o 
   2  13   7        3.11        5.11      0.50 o 
   3  13   7        0.65        0.46      0.25 o 
   4  13   7       22.37       21.26      0.87 o 
   5  13   7        9.02       11.09      0.79 o 
   6  13   7        2.25        4.50      0.50 o 
   7  13   7        1.95        1.12      0.18 o 
   2  14   7      108.78      128.86      2.91 o 
   3  14   7       10.20       12.66      0.83 o 
   4  14   7        0.03        0.06      0.24 o 
   5  14   7       15.65       14.01      1.65 o 
  -5  -8   8        4.88        5.95      0.47 o 
  -4  -8   8        5.77        6.33      0.48 o 
  -3  -8   8      179.83      190.54      6.18 o 
  -2  -8   8        4.73        5.62      0.60 o 
  -1  -8   8        1.95        2.56      0.28 o 
  -6  -7   8        8.91        9.65      0.47 o 
  -5  -7   8      145.62      154.24      5.67 o 
  -4  -7   8      605.81      683.77     23.35 o 
  -3  -7   8        1.21        1.36      0.28 o 
  -2  -7   8      105.88      114.01      2.14 o 
  -1  -7   8        2.52        2.11      0.31 o 
   0  -7   8        3.05        3.40      0.33 o 
   1  -7   8       13.68       12.63      0.73 o 
  -7  -6   8      106.91      106.55      3.30 o 
  -6  -6   8       84.16       74.54      1.97 o 
  -5  -6   8       59.03       52.08      1.54 o 
  -4  -6   8      151.87      141.49      5.39 o 
  -3  -6   8      105.63      116.77      2.98 o 
  -2  -6   8       10.89       10.93      0.50 o 
  -1  -6   8       78.80       93.57      2.31 o 
   0  -6   8        0.01        0.12      0.20 o 
   1  -6   8        0.40        0.62      0.29 o 
   2  -6   8        2.05        2.96      0.32 o 
   3  -6   8      148.53      168.39      3.68 o 
  -8  -5   8       10.52       10.95      0.62 o 
  -7  -5   8      150.08      153.95      4.61 o 
  -6  -5   8       10.83       12.03      0.83 o 
  -5  -5   8       17.33       17.59      0.87 o 
  -4  -5   8       93.15       92.34      2.48 o 
  -3  -5   8        3.16        3.50      0.41 o 
  -2  -5   8      913.91      978.11     18.40 o 
  -1  -5   8      155.21      144.97      2.94 o 
   0  -5   8      147.67      150.30      2.78 o 
   1  -5   8       21.05       17.96      0.72 o 
   2  -5   8        4.59        4.05      0.44 o 
   3  -5   8       73.62       69.85      1.78 o 
   4  -5   8        6.37       11.26      0.83 o 
  -8  -4   8        0.51        0.41      0.18 o 
  -7  -4   8      202.55      212.02      6.18 o 
  -6  -4   8       24.44       19.78      0.92 o 
  -5  -4   8      227.77      245.25      6.82 o 
  -4  -4   8        0.28        1.03      0.53 o 
  -3  -4   8      219.97      234.28      4.80 o 
  -2  -4   8       86.36       71.48      1.67 o 
  -1  -4   8       85.23       65.72      1.31 o 
   0  -4   8      563.00      556.61      8.77 o 
   1  -4   8       31.59       29.12      1.02 o 
   2  -4   8      200.25      193.48      3.39 o 
   3  -4   8        7.67        7.50      0.45 o 
   4  -4   8        8.62        9.91      0.42 o 
   5  -4   8       39.56       39.56      1.83 o 
  -8  -3   8       29.26       31.49      1.28 o 
  -7  -3   8        0.51        2.03      0.40 o 
  -6  -3   8       24.85       25.29      0.91 o 
  -5  -3   8       29.61       34.46      1.10 o 
  -4  -3   8      444.04      463.48      7.35 o 
  -3  -3   8      307.10      316.22      4.21 o 
  -2  -3   8      289.64      277.99      4.82 o 
  -1  -3   8      253.95      232.26      3.83 o 
   0  -3   8       31.88       35.53      0.92 o 
   1  -3   8      145.72      146.23      3.82 o 
   2  -3   8       81.46       75.81      1.36 o 
   3  -3   8      556.98      553.40     13.51 o 
   4  -3   8       67.74       64.74      1.49 o 
   5  -3   8        0.22        0.51      0.36 o 
   6  -3   8       38.00       33.30      1.50 o 
  -8  -2   8      196.50      231.17      6.50 o 
  -7  -2   8        4.41        5.52      0.64 o 
  -6  -2   8       15.22       16.18      0.69 o 
  -5  -2   8       52.46       52.66      1.42 o 
  -4  -2   8        9.16        8.11      0.38 o 
  -3  -2   8       84.86       86.87      1.45 o 
  -2  -2   8      143.58      135.73      3.00 o 
  -1  -2   8      104.92       96.25      2.35 o 
   0  -2   8      247.57      237.02      6.38 o 
   1  -2   8       73.81       73.60      6.14 o 
   2  -2   8      203.91      178.94      2.68 o 
   3  -2   8      468.58      442.61      9.69 o 
   4  -2   8      221.73      211.08      3.93 o 
   5  -2   8        4.39        5.48      0.47 o 
   6  -2   8       94.31       85.18      4.01 o 
  -8  -1   8      111.48      121.56      3.65 o 
  -7  -1   8        9.84       10.50      0.81 o 
  -6  -1   8      473.96      500.18      8.75 o 
  -5  -1   8        8.97       10.87      0.51 o 
  -4  -1   8       80.99       77.94      1.55 o 
  -3  -1   8      185.64      176.72      2.37 o 
  -2  -1   8      275.65      282.21      4.01 o 
  -1  -1   8      935.89      988.43     18.65 o 
   0  -1   8       44.97       39.90      1.30 o 
   1  -1   8        1.87        8.40      1.12 o 
   2  -1   8     1206.19     1212.47     47.52 o 
   3  -1   8       63.83       50.33      1.17 o 
   4  -1   8      213.79      201.28      3.81 o 
   5  -1   8        3.13        3.72      0.32 o 
   6  -1   8      220.89      219.22      4.86 o 
   7  -1   8      169.65      179.57      4.65 o 
  -8   0   8       72.92       83.04      2.64 o 
  -7   0   8        0.01        0.35      0.19 o 
  -6   0   8      235.94      228.18      4.30 o 
  -5   0   8      233.70      244.31      4.59 o 
  -4   0   8      212.13      208.42      3.72 o 
  -3   0   8      157.21      152.68      1.85 o 
  -2   0   8      854.12      940.56     11.41 o 
  -1   0   8      532.06      543.88      9.05 o 
   0   0   8      545.00      577.93     11.19 o 
   1   0   8       90.58      103.92      2.98 o 
   2   0   8      612.54      580.67     11.89 o 
   3   0   8       46.29       45.22      1.22 o 
   4   0   8        0.43        0.70      0.18 o 
   5   0   8       20.18       17.76      1.46 o 
   6   0   8        3.53        3.87      0.29 o 
   7   0   8      216.20      224.47      3.32 o 
  -8   1   8        0.00        0.30      0.18 o 
  -7   1   8       32.49       33.20      1.26 o 
  -6   1   8      920.38     1001.22     30.40 o 
  -5   1   8       18.39       20.25      0.76 o 
  -4   1   8     1211.05     1281.08     18.65 o 
  -3   1   8      230.66      211.21      3.18 o 
  -2   1   8      575.54      594.42      8.65 o 
  -1   1   8      217.46      221.20      3.93 o 
   0   1   8       37.35       49.08      1.42 o 
   1   1   8      222.36      239.11      5.18 o 
   2   1   8       92.22       66.89      2.23 o 
   3   1   8        9.14        9.88      0.78 o 
   4   1   8       51.12       45.59      1.68 o 
   5   1   8      160.58      161.14      2.12 o 
   6   1   8      378.41      361.52      6.30 o 
   7   1   8       96.31      101.82      2.52 o 
   8   1   8       96.99      100.03      2.07 o 
  -8   2   8       22.48       21.19      0.92 o 
  -7   2   8       79.22       72.59      2.48 o 
  -6   2   8      300.26      311.30      8.12 o 
  -5   2   8     1804.83     2026.26     33.41 o 
  -4   2   8       63.73       64.15      1.42 o 
  -3   2   8       60.78       55.66      1.10 o 
  -2   2   8       60.03       51.78      1.21 o 
  -1   2   8       61.56       73.83      1.57 o 
   0   2   8      222.74      212.70      3.79 o 
   1   2   8       22.18       40.78      1.72 o 
   2   2   8        0.02        0.80      0.22 o 
   3   2   8        2.40        1.07      0.25 o 
   4   2   8      524.31      507.74      5.95 o 
   5   2   8      138.46      146.21      1.96 o 
   6   2   8      238.03      224.75      3.33 o 
   7   2   8       14.78        9.79      0.44 o 
   8   2   8       15.56       15.86      0.51 o 
  -8   3   8       73.37       63.28      2.03 o 
  -7   3   8       21.98       21.08      1.03 o 
  -6   3   8        1.23        1.78      0.50 o 
  -5   3   8       57.32       54.68      1.41 o 
  -4   3   8      114.26      117.65      1.84 o 
  -3   3   8      176.54      174.71      2.46 o 
  -2   3   8      102.48      111.95      2.49 o 
  -1   3   8       16.38       21.40      0.97 o 
   0   3   8      109.74      136.04      2.57 o 
   1   3   8       19.99       29.08      0.91 o 
   2   3   8        6.69        6.35      0.38 o 
   3   3   8        6.66        6.26      0.40 o 
   4   3   8       18.78       18.72      0.48 o 
   5   3   8       59.24       50.44      0.99 o 
   6   3   8        6.83        9.25      0.36 o 
   7   3   8       22.88       24.46      0.72 o 
   8   3   8       41.94       45.61      1.16 o 
  -7   4   8        0.01        0.23      0.18 o 
  -6   4   8       52.53       42.94      1.74 o 
  -5   4   8      175.89      167.54      3.29 o 
  -4   4   8      493.36      466.53      6.30 o 
  -3   4   8       11.26       13.02      0.46 o 
  -2   4   8      139.17      127.18      3.51 o 
  -1   4   8      221.36      202.12      5.43 o 
   0   4   8        0.08        0.19      0.11 o 
   1   4   8       70.80       56.67      1.33 o 
   2   4   8        8.74       11.05      0.46 o 
   3   4   8        0.78        1.57      0.20 o 
   4   4   8       17.53       13.28      0.36 o 
   5   4   8      208.46      207.51      2.60 o 
   6   4   8      133.91      119.83      1.82 o 
   7   4   8      124.79      125.45      2.35 o 
   8   4   8       94.84       90.00      1.67 o 
   9   4   8       49.31       51.63      1.39 o 
  -7   5   8       61.99       69.34      2.28 o 
  -6   5   8      719.90      761.14     20.31 o 
  -5   5   8      495.87      493.49     12.34 o 
  -4   5   8       56.52       44.26      0.99 o 
  -3   5   8        5.24        4.79      0.29 o 
  -2   5   8      432.29      461.84     10.71 o 
  -1   5   8      599.61      600.06     11.30 o 
   0   5   8        9.56        7.57      0.96 o 
   1   5   8      808.60      848.44     14.08 o 
   2   5   8      256.88      261.81      5.20 o 
   3   5   8       77.98       57.22      1.10 o 
   4   5   8       44.07       45.05      0.77 o 
   5   5   8        7.01        9.78      0.34 o 
   6   5   8      256.01      243.16      3.28 o 
   7   5   8        1.49        2.28      0.31 o 
   8   5   8      172.40      163.55      2.73 o 
   9   5   8        0.00        0.40      0.17 o 
  -7   6   8       65.09       72.38      1.86 o 
  -6   6   8       27.95       26.92      0.96 o 
  -5   6   8        8.23       11.89      0.63 o 
  -4   6   8      451.72      398.66      7.38 o 
  -3   6   8        1.13        1.26      0.26 o 
  -2   6   8        3.95        3.42      0.41 o 
  -1   6   8      101.99       88.22      2.23 o 
   0   6   8        0.12        0.29      0.23 o 
   1   6   8     1115.38     1187.64     27.12 o 
   2   6   8     1158.25     1259.89     18.21 o 
   3   6   8       83.19       80.99      1.58 o 
   4   6   8        2.01        2.37      0.20 o 
   5   6   8        4.28        7.00      0.27 o 
   6   6   8      409.84      413.87      5.67 o 
   7   6   8       21.92       25.05      0.70 o 
   8   6   8      123.26      120.23      2.35 o 
   9   6   8       47.29       44.10      1.09 o 
  -6   7   8        9.68        7.32      0.53 o 
  -5   7   8       50.15       47.69      1.45 o 
  -4   7   8       67.67       58.23      2.83 o 
  -3   7   8        0.16        0.21      0.18 o 
  -2   7   8       96.51       91.88      1.99 o 
  -1   7   8       19.30       13.55      0.91 o 
   0   7   8      567.51      597.16     21.71 o 
   1   7   8      371.58      363.63      8.96 o 
   2   7   8       14.39       18.62      0.99 o 
   3   7   8      264.13      231.46      3.39 o 
   4   7   8        0.08        1.42      0.14 o 
   5   7   8       12.46       15.41      0.44 o 
   6   7   8       27.52       26.16      0.68 o 
   7   7   8       37.72       37.70      0.91 o 
   8   7   8       27.58       30.76      0.98 o 
   9   7   8        4.61        4.44      0.26 o 
  -5   8   8       11.34       13.56      0.99 o 
  -4   8   8        1.56        2.06      0.50 o 
  -3   8   8       10.04        5.70      0.45 o 
  -2   8   8       78.33       75.28      2.00 o 
  -1   8   8      317.92      319.58      5.39 o 
   0   8   8      427.94      418.52     10.30 o 
   1   8   8      201.70      193.74      5.36 o 
   2   8   8      221.45      217.86      3.93 o 
   3   8   8      158.95      164.89      3.06 o 
   4   8   8        5.43        4.37      0.24 o 
   5   8   8      165.35      155.88      2.18 o 
   6   8   8      173.85      174.43      2.65 o 
   7   8   8      109.73      105.85      1.90 o 
   8   8   8       78.09       76.04      1.62 o 
   9   8   8      102.47      110.57      3.17 o 
  -5   9   8       23.06       20.87      1.09 o 
  -4   9   8       55.11       64.67      2.78 o 
  -3   9   8       92.86       92.72      3.66 o 
  -2   9   8       16.03       15.73      0.64 o 
  -1   9   8        8.37        8.70      0.39 o 
   0   9   8        0.95        1.82      0.42 o 
   1   9   8      412.09      367.36      6.09 o 
   2   9   8      334.28      329.57      8.01 o 
   3   9   8       65.29       72.54      1.67 o 
   4   9   8        3.58        4.20      0.35 o 
   5   9   8      107.56       92.86      1.36 o 
   6   9   8       82.19       76.84      1.51 o 
   7   9   8        0.23        0.72      0.25 o 
   8   9   8      173.68      165.00      3.02 o 
   9   9   8        0.10        0.34      0.16 o 
  -4  10   8        1.84        2.06      0.24 o 
  -3  10   8       50.65       45.52      1.47 o 
  -2  10   8       11.06       14.14      0.84 o 
  -1  10   8        0.72        1.09      0.30 o 
   0  10   8        6.16        4.79      0.45 o 
   1  10   8      160.08      154.75      3.33 o 
   2  10   8      354.79      325.64      5.17 o 
   3  10   8       58.90       54.13      1.70 o 
   4  10   8       51.50       50.96      1.66 o 
   5  10   8        0.36        1.02      0.32 o 
   6  10   8        0.05        0.55      0.18 o 
   7  10   8       27.50       30.28      0.87 o 
   8  10   8        0.11        0.19      0.12 o 
   9  10   8      111.70      115.00      3.34 o 
  -3  11   8       24.74       26.08      1.38 o 
  -2  11   8       24.56       25.72      1.03 o 
  -1  11   8        3.49        4.21      0.52 o 
   0  11   8       15.96       19.02      0.66 o 
   1  11   8      397.91      389.17     10.68 o 
   2  11   8      476.67      485.57      8.03 o 
   3  11   8      346.34      344.58      8.62 o 
   4  11   8       10.34       10.96      0.62 o 
   5  11   8       43.00       39.83      2.01 o 
   6  11   8       36.76       32.66      0.82 o 
   7  11   8        6.52        7.27      0.38 o 
   8  11   8       83.60       86.56      2.25 o 
  -2  12   8        0.39        0.52      0.25 o 
  -1  12   8        4.86        5.88      0.52 o 
   0  12   8       17.43       16.36      0.77 o 
   1  12   8      320.85      337.27      9.36 o 
   2  12   8        6.69        9.08      0.62 o 
   3  12   8        3.24        4.32      0.35 o 
   4  12   8       42.01       47.50      1.59 o 
   5  12   8      261.40      254.93      9.18 o 
   6  12   8       79.72       78.99      2.11 o 
   7  12   8       72.52       61.14      1.64 o 
   8  12   8       21.98       29.19      0.88 o 
   0  13   8       83.46       83.21      2.38 o 
   1  13   8       79.31       83.62      3.54 o 
   2  13   8        0.24        1.10      0.34 o 
   3  13   8       61.58       73.04      2.25 o 
   4  13   8       27.98       27.05      0.99 o 
   5  13   8      154.25      154.99      5.65 o 
   6  13   8       65.64       70.72      2.82 o 
   7  13   8        4.60        5.51      0.48 o 
   3  14   8        9.47        9.80      0.70 o 
   4  14   8       91.17       88.87      3.20 o 
  -4  -7   9        3.75        4.75      0.41 o 
  -3  -7   9       38.05       39.56      1.81 o 
  -2  -7   9       15.06       13.13      0.91 o 
  -1  -7   9       58.15       58.75      1.54 o 
  -6  -6   9       82.09       78.76      1.97 o 
  -5  -6   9        5.12        8.25      0.65 o 
  -4  -6   9        8.43       11.92      0.82 o 
  -3  -6   9      249.88      283.45      9.96 o 
  -2  -6   9       38.60       38.14      1.13 o 
  -1  -6   9      125.26      131.28      5.28 o 
   0  -6   9        2.83        1.55      0.25 o 
   1  -6   9        1.76        2.31      0.38 o 
  -7  -5   9        7.83        9.00      0.59 o 
  -6  -5   9      353.95      363.68      7.90 o 
  -5  -5   9        1.37        1.29      0.24 o 
  -4  -5   9       15.04       16.06      1.06 o 
  -3  -5   9       39.57       38.25      1.87 o 
  -2  -5   9       42.72       35.58      1.08 o 
  -1  -5   9       23.73       29.38      1.08 o 
   0  -5   9       23.69       22.87      0.91 o 
   1  -5   9       25.33       28.58      0.66 o 
   2  -5   9       13.83       16.62      0.66 o 
   3  -5   9       14.51       20.41      0.72 o 
  -7  -4   9        0.27        0.63      0.24 o 
  -6  -4   9      425.94      436.54     12.04 o 
  -5  -4   9       51.52       48.31      1.48 o 
  -4  -4   9       60.03       62.03      5.36 o 
  -3  -4   9       56.95       62.44      1.89 o 
  -2  -4   9      232.87      252.94      6.22 o 
  -1  -4   9       43.51       39.95      1.33 o 
   0  -4   9       85.39       86.27      1.97 o 
   1  -4   9       45.11       53.98      1.43 o 
   2  -4   9       30.54       34.87      1.72 o 
   3  -4   9      187.77      195.51      4.73 o 
   4  -4   9       23.91       30.71      1.48 o 
  -8  -3   9       49.85       40.59      1.46 o 
  -7  -3   9       38.91       41.03      1.63 o 
  -6  -3   9      263.96      271.04      7.83 o 
  -5  -3   9       41.97       41.25      1.41 o 
  -4  -3   9       58.35       51.22      1.41 o 
  -3  -3   9      155.11      143.64      3.73 o 
  -2  -3   9       53.76       67.53      1.99 o 
  -1  -3   9       63.36       54.91      1.87 o 
   0  -3   9       60.43       63.23      1.48 o 
   1  -3   9      129.72      124.44      2.78 o 
   2  -3   9       36.07       34.73      0.92 o 
   3  -3   9      267.90      265.02      5.32 o 
   4  -3   9        5.56        4.78      0.37 o 
   5  -3   9       37.18       41.81      1.88 o 
  -8  -2   9        0.59        0.43      0.18 o 
  -7  -2   9       92.78       87.81      2.91 o 
  -6  -2   9      516.36      544.63     11.48 o 
  -5  -2   9      218.07      207.41      6.32 o 
  -4  -2   9        8.44        8.16      0.56 o 
  -3  -2   9      161.97      158.06      2.45 o 
  -2  -2   9      346.61      344.93      6.86 o 
  -1  -2   9        0.56        1.38      0.21 o 
   0  -2   9       85.64       73.72      2.15 o 
   1  -2   9      144.54      150.51      2.88 o 
   2  -2   9       26.69       22.69      1.10 o 
   3  -2   9      145.16      139.58      2.75 o 
   4  -2   9       75.43       71.42      1.60 o 
   5  -2   9       73.21       72.10      1.88 o 
   6  -2   9        8.64        5.65      0.49 o 
  -8  -1   9       34.63       34.92      1.32 o 
  -7  -1   9       65.52       66.62      2.36 o 
  -6  -1   9       40.41       37.00      1.30 o 
  -5  -1   9      129.49      135.35      4.16 o 
  -4  -1   9      294.75      273.34      5.13 o 
  -3  -1   9       41.77       46.10      0.92 o 
  -2  -1   9       40.16       39.52      0.95 o 
  -1  -1   9      181.23      163.84      3.10 o 
   0  -1   9        7.45        7.96      0.54 o 
   1  -1   9        2.19        2.11      0.28 o 
   2  -1   9     1176.47     1190.23     14.23 o 
   3  -1   9       16.63       14.50      0.62 o 
   4  -1   9        9.49        7.21      0.90 o 
   5  -1   9       23.56       27.63      2.33 o 
   6  -1   9       92.54       92.99      2.51 o 
  -8   0   9        0.31        0.03      0.14 o 
  -7   0   9       12.00       11.66      0.76 o 
  -6   0   9       43.62       47.72      1.54 o 
  -5   0   9      348.48      372.84     13.13 o 
  -4   0   9      444.68      464.58     10.18 o 
  -3   0   9       44.36       47.57      1.11 o 
  -2   0   9      160.18      160.94      2.99 o 
  -1   0   9       60.97       59.92      1.68 o 
   0   0   9       56.36       55.94      2.72 o 
   1   0   9       49.67       54.01      2.01 o 
   2   0   9      378.68      356.88      5.43 o 
   3   0   9      106.02       98.53      2.04 o 
   4   0   9        4.02        3.27      0.35 o 
   5   0   9      109.94      111.98      2.25 o 
   6   0   9        0.01        0.53      0.22 o 
   7   0   9       86.39       78.37      2.29 o 
  -8   1   9        0.53        0.46      0.18 o 
  -7   1   9       20.11       19.85      1.03 o 
  -6   1   9      348.76      360.00      7.82 o 
  -5   1   9        0.00        0.15      0.26 o 
  -4   1   9       22.33       22.37      0.82 o 
  -3   1   9       93.76       84.42      1.51 o 
  -2   1   9       93.58      101.79      2.00 o 
  -1   1   9       53.17       57.63      2.22 o 
   0   1   9       41.92       37.81      2.37 o 
   1   1   9      447.54      423.62     10.76 o 
   2   1   9      605.11      594.56     15.39 o 
   3   1   9      112.74      111.19      3.52 o 
   4   1   9      265.66      265.04      4.30 o 
   5   1   9        1.72        1.61      0.25 o 
   6   1   9        0.08        0.09      0.19 o 
   7   1   9       38.08       38.94      0.82 o 
  -8   2   9        1.95        3.28      0.32 o 
  -7   2   9      230.28      223.67      6.37 o 
  -6   2   9      280.04      282.87      6.27 o 
  -5   2   9      288.46      293.64     11.87 o 
  -4   2   9       37.29       41.03      1.19 o 
  -3   2   9       57.68       53.07      1.22 o 
  -2   2   9      180.04      164.60      5.34 o 
  -1   2   9      149.95      132.38      2.66 o 
   0   2   9       26.53       18.88      1.28 o 
   1   2   9        2.69        2.94      0.41 o 
   2   2   9        9.12       12.69      0.70 o 
   3   2   9      875.37      860.27     14.07 o 
   4   2   9      196.26      184.56      3.14 o 
   5   2   9      129.60      118.81      2.15 o 
   6   2   9      257.46      244.22      3.67 o 
   7   2   9      105.17      101.61      1.71 o 
   8   2   9       40.16       44.11      1.07 o 
  -7   3   9       27.50       28.97      1.22 o 
  -6   3   9      151.18      156.50      3.70 o 
  -5   3   9      239.27      277.60      8.91 o 
  -4   3   9       13.27       11.75      0.58 o 
  -3   3   9       31.12       30.62      0.76 o 
  -2   3   9        1.09        2.40      0.43 o 
  -1   3   9       33.91       31.55      1.28 o 
   0   3   9      412.07      385.59     11.82 o 
   1   3   9        1.65        3.47      0.85 o 
   2   3   9       62.45       54.73      3.22 o 
   3   3   9       64.85       53.46      1.75 o 
   4   3   9        1.26        2.86      0.28 o 
   5   3   9       75.84       76.81      1.19 o 
   6   3   9      811.31      797.44     10.58 o 
   7   3   9      527.88      512.87      7.79 o 
   8   3   9        6.81        8.06      0.33 o 
  -7   4   9        1.60        2.02      0.32 o 
  -6   4   9       49.25       54.13      2.03 o 
  -5   4   9       23.65       29.39      0.93 o 
  -4   4   9      233.23      216.10      4.15 o 
  -3   4   9       95.09       89.76      1.91 o 
  -2   4   9      483.52      484.39     11.20 o 
  -1   4   9      101.81       92.56      2.76 o 
   0   4   9        2.69        3.88      0.56 o 
   1   4   9      164.39      163.39      3.60 o 
   2   4   9       97.78       74.74      2.46 o 
   3   4   9      123.11      126.01      2.25 o 
   4   4   9      125.79      118.80      2.43 o 
   5   4   9      235.44      227.39      3.03 o 
   6   4   9       41.66       37.10      0.86 o 
   7   4   9      569.14      565.95      8.55 o 
   8   4   9       38.18       35.61      0.84 o 
  -7   5   9        1.38        1.53      0.22 o 
  -6   5   9        4.75        6.03      0.43 o 
  -5   5   9      247.94      230.05      4.45 o 
  -4   5   9        0.33        1.28      0.21 o 
  -3   5   9      177.36      177.10      3.74 o 
  -2   5   9       14.52       16.24      0.77 o 
  -1   5   9       68.60       65.29      7.78 o 
   0   5   9      141.51      133.34      5.12 o 
   1   5   9       67.01       63.93      1.71 o 
   2   5   9      401.10      383.80      5.88 o 
   3   5   9       79.16       77.77      1.92 o 
   4   5   9      343.11      351.04      5.33 o 
   5   5   9      415.08      437.77      5.97 o 
   6   5   9       55.07       55.33      1.29 o 
   7   5   9      388.64      405.94      6.27 o 
   8   5   9        0.23        0.69      0.15 o 
   9   5   9        9.02        7.52      0.48 o 
  -6   6   9      153.75      155.81      3.62 o 
  -5   6   9       28.57       33.81      1.16 o 
  -4   6   9        0.04        0.34      0.23 o 
  -3   6   9       74.99       67.72      1.78 o 
  -2   6   9       41.60       40.56      1.13 o 
  -1   6   9      410.74      423.91      9.46 o 
   0   6   9       15.41       17.64      1.34 o 
   1   6   9        9.72        9.27      0.65 o 
   2   6   9       91.11       88.42      1.98 o 
   3   6   9      193.21      180.24      3.24 o 
   4   6   9        0.17        0.24      0.14 o 
   5   6   9      600.91      578.63      7.11 o 
   6   6   9      787.21      805.13     10.67 o 
   7   6   9       14.62       17.01      0.65 o 
   8   6   9        0.39        1.16      0.22 o 
   9   6   9        5.55        3.06      0.32 o 
  -6   7   9      124.66      133.72      5.04 o 
  -5   7   9        6.15        7.71      0.77 o 
  -4   7   9        2.06        3.71      0.47 o 
  -3   7   9       56.63       54.84      1.53 o 
  -2   7   9       12.72       12.83      0.67 o 
  -1   7   9      226.28      214.81      3.41 o 
   0   7   9       27.45       22.94      3.42 o 
   1   7   9       55.04       52.86      1.94 o 
   2   7   9      152.89      141.50      2.73 o 
   3   7   9       30.41       27.72      0.76 o 
   4   7   9       61.58       56.70      1.38 o 
   5   7   9      392.13      349.10      4.77 o 
   6   7   9      703.58      671.36      9.78 o 
   7   7   9        2.20        4.17      0.46 o 
   8   7   9        7.48        4.68      0.31 o 
   9   7   9      230.90      234.17      6.43 o 
  -5   8   9        5.36        3.70      0.50 o 
  -4   8   9       22.12       22.83      1.41 o 
  -3   8   9        3.17        2.46      0.42 o 
  -2   8   9        7.94        7.04      0.51 o 
  -1   8   9      400.82      369.56      5.43 o 
   0   8   9      134.23      129.18      2.45 o 
   1   8   9      140.48      141.90      3.48 o 
   2   8   9       80.12       80.62      1.58 o 
   3   8   9      358.87      354.24      6.02 o 
   4   8   9       81.14       91.88      1.97 o 
   5   8   9       15.75       13.16      0.38 o 
   6   8   9      171.82      150.00      3.06 o 
   7   8   9       32.54       31.19      0.91 o 
   8   8   9      236.80      231.23      4.44 o 
   9   8   9        7.60        9.53      0.55 o 
  -4   9   9       26.82       23.91      1.29 o 
  -3   9   9       99.53       93.43      2.49 o 
  -2   9   9        7.68        6.13      0.41 o 
  -1   9   9       43.87       41.34      1.12 o 
   0   9   9      143.96      134.29      2.93 o 
   1   9   9      612.89      603.95     10.95 o 
   2   9   9      474.06      476.15      7.78 o 
   3   9   9        9.96        8.95      0.80 o 
   4   9   9        1.46        3.68      0.67 o 
   5   9   9      189.75      175.00      6.79 o 
   6   9   9      111.90       99.90      2.10 o 
   7   9   9        5.10        6.45      0.38 o 
   8   9   9       16.29       21.50      0.66 o 
   9   9   9      174.16      176.01      4.91 o 
  -3  10   9        1.51        1.08      0.21 o 
  -2  10   9        0.61        0.56      0.26 o 
  -1  10   9        0.44        0.98      0.28 o 
   0  10   9        5.20        5.84      0.55 o 
   1  10   9      789.58      794.55     14.13 o 
   2  10   9      190.65      194.71      3.07 o 
   3  10   9      190.22      175.28      3.90 o 
   4  10   9       91.56       83.30      2.16 o 
   5  10   9      215.63      217.79      6.00 o 
   6  10   9      315.03      310.94      5.84 o 
   7  10   9        5.99        3.92      0.26 o 
   8  10   9      137.73      141.62      2.92 o 
  -2  11   9        8.89        8.82      0.55 o 
  -1  11   9        9.70        9.97      0.68 o 
   0  11   9      100.68      101.93      2.14 o 
   1  11   9        1.60        3.56      0.38 o 
   2  11   9      213.05      206.70      4.45 o 
   3  11   9      301.59      301.62      8.39 o 
   4  11   9        4.73        6.51      0.49 o 
   5  11   9        5.16        5.22      0.56 o 
   6  11   9      166.65      154.44      8.20 o 
   7  11   9        7.49        5.03      0.30 o 
   8  11   9      219.09      212.48      4.68 o 
  -1  12   9        1.54        0.85      0.23 o 
   0  12   9       28.91       24.36      0.89 o 
   1  12   9      293.65      306.60      6.88 o 
   2  12   9      194.15      203.02      4.92 o 
   3  12   9      157.01      159.00      3.84 o 
   4  12   9       20.59       20.33      0.71 o 
   5  12   9      113.84      112.46      4.34 o 
   6  12   9       12.20       12.36      0.88 o 
   7  12   9        4.80        4.66      0.32 o 
   0  13   9       12.69       12.50      0.72 o 
   1  13   9        4.65        4.95      0.55 o 
   2  13   9        2.04        1.98      0.32 o 
   3  13   9       29.58       31.65      1.14 o 
   4  13   9        4.67        4.75      0.48 o 
   5  13   9       42.00       44.05      1.85 o 
   6  13   9        4.19        7.83      0.58 o 
  -4  -6  10        2.50        2.65      0.31 o 
  -3  -6  10       36.95       29.97      1.48 o 
  -2  -6  10      387.55      431.30     12.93 o 
  -1  -6  10       67.06       66.38      1.69 o 
  -5  -5  10       10.07        8.69      0.65 o 
  -4  -5  10        0.28        0.55      0.25 o 
  -3  -5  10       13.99       13.24      0.83 o 
  -2  -5  10        1.65        1.16      0.18 o 
  -1  -5  10       51.09       52.29      1.64 o 
   0  -5  10       50.21       59.87      1.70 o 
   1  -5  10        6.05        6.94      0.56 o 
  -6  -4  10        1.60        0.89      0.19 o 
  -5  -4  10        6.63        7.23      0.45 o 
  -4  -4  10        8.73       11.62      0.86 o 
  -3  -4  10      112.27      137.02      5.20 o 
  -2  -4  10       85.72       77.48      2.49 o 
  -1  -4  10      918.54      968.40     43.58 o 
   0  -4  10        6.67        6.84      0.50 o 
   1  -4  10       24.42       24.79      0.73 o 
   2  -4  10      100.39       91.70      2.23 o 
   3  -4  10        3.83        2.41      0.27 o 
  -7  -3  10       20.32       23.21      1.03 o 
  -6  -3  10       18.04       16.57      0.69 o 
  -5  -3  10        0.50        3.71      0.50 o 
  -4  -3  10       66.35       62.14      2.74 o 
  -3  -3  10      317.11      334.54      7.67 o 
  -2  -3  10      378.44      370.28      8.72 o 
  -1  -3  10      565.77      529.40     12.23 o 
   0  -3  10       41.56       42.87      1.38 o 
   1  -3  10       21.52       23.82      0.82 o 
   2  -3  10       12.17       11.95      0.64 o 
   3  -3  10       36.67       40.88      1.20 o 
   4  -3  10        3.22        3.33      0.52 o 
  -7  -2  10       86.22       94.07      2.99 o 
  -6  -2  10       41.24       35.79      1.55 o 
  -5  -2  10        7.70        7.07      0.42 o 
  -4  -2  10      116.30      125.24      2.67 o 
  -3  -2  10       10.17        8.91      1.08 o 
  -2  -2  10       34.64       32.84      1.32 o 
  -1  -2  10       59.23       54.20      1.50 o 
   0  -2  10       46.86       40.38      1.18 o 
   1  -2  10      184.94      178.59      3.71 o 
   2  -2  10       33.33       31.15      1.14 o 
   3  -2  10        4.16        4.55      0.46 o 
   4  -2  10        5.76        3.41      0.35 o 
   5  -2  10        1.54        2.88      0.52 o 
  -7  -1  10       85.77       90.48      2.91 o 
  -6  -1  10        9.00       12.72      0.85 o 
  -5  -1  10        0.09        0.49      0.22 o 
  -4  -1  10       30.92       27.64      0.91 o 
  -3  -1  10      111.14      113.91      2.56 o 
  -2  -1  10      280.97      294.84      5.96 o 
  -1  -1  10       93.75       99.07      2.96 o 
   0  -1  10        5.63        6.82      0.35 o 
   1  -1  10      183.91      176.58      3.71 o 
   2  -1  10       42.04       45.75      1.15 o 
   3  -1  10      421.75      399.87      6.76 o 
   4  -1  10       83.52       80.08      1.75 o 
   5  -1  10        1.93        2.19      0.35 o 
   6  -1  10       18.95       18.21      1.00 o 
  -7   0  10       64.00       62.20      2.15 o 
  -6   0  10       13.66       17.61      1.03 o 
  -5   0  10       96.79       96.87      2.60 o 
  -4   0  10      408.52      388.68      7.01 o 
  -3   0  10      545.05      548.36     10.22 o 
  -2   0  10      333.00      311.51      5.38 o 
  -1   0  10      496.04      508.08      9.03 o 
   0   0  10       19.43       19.46      0.64 o 
   1   0  10       66.64       59.69      1.56 o 
   2   0  10       91.32       84.13      2.09 o 
   3   0  10       25.46       27.51      0.99 o 
   4   0  10       60.52       60.87      1.70 o 
   5   0  10       80.81       90.90      4.38 o 
   6   0  10        3.99        2.86      0.29 o 
  -7   1  10       33.53       38.55      1.51 o 
  -6   1  10       36.26       33.61      1.50 o 
  -5   1  10       22.73       22.25      0.97 o 
  -4   1  10      763.33      775.87     20.75 o 
  -3   1  10       61.47       56.85      1.27 o 
  -2   1  10      131.20      123.12      2.41 o 
  -1   1  10      292.44      266.31      4.50 o 
   0   1  10        0.29        2.50      0.39 o 
   1   1  10        0.33        0.22      0.17 o 
   2   1  10        5.90        6.87      0.35 o 
   3   1  10     1225.65     1328.27     19.51 o 
   4   1  10        2.39        2.19      0.30 o 
   5   1  10       61.56       60.51      1.80 o 
   6   1  10        1.09        2.27      0.37 o 
   7   1  10        0.00        0.10      0.13 o 
  -7   2  10       42.54       50.52      1.79 o 
  -6   2  10        0.02        1.39      0.34 o 
  -5   2  10       84.89       97.66      2.60 o 
  -4   2  10      444.83      474.16      8.44 o 
  -3   2  10      223.30      230.23      5.26 o 
  -2   2  10      163.49      163.48      4.00 o 
  -1   2  10       16.60       15.71      0.55 o 
   0   2  10       65.99       64.25      2.01 o 
   1   2  10      206.26      175.99      9.45 o 
   2   2  10      440.44      415.69      6.81 o 
   3   2  10        1.30        0.54      0.16 o 
   4   2  10       12.20       15.39      1.82 o 
   5   2  10        0.61        1.14      0.22 o 
   6   2  10       41.27       38.82      2.40 o 
   7   2  10       50.60       56.19      1.82 o 
  -7   3  10        6.25        3.16      0.35 o 
  -6   3  10        0.93        0.19      0.20 o 
  -5   3  10        8.19        6.54      0.83 o 
  -4   3  10      140.60      122.47      3.33 o 
  -3   3  10      122.13      122.87      2.76 o 
  -2   3  10      112.26      101.47      2.09 o 
  -1   3  10        7.49        8.11      0.45 o 
   0   3  10      145.04      139.63      3.73 o 
   1   3  10       19.05       15.54      1.18 o 
   2   3  10      320.01      275.66      5.56 o 
   3   3  10      670.34      668.22     11.18 o 
   4   3  10       97.94       95.97      1.72 o 
   5   3  10       20.72       23.49      0.78 o 
   6   3  10       75.88       74.59      1.84 o 
   7   3  10       52.70       49.27      0.91 o 
   8   3  10        1.13        0.92      0.17 o 
  -7   4  10        3.44        2.46      0.24 o 
  -6   4  10       42.94       38.91      1.21 o 
  -5   4  10       11.00       13.26      0.58 o 
  -4   4  10      303.34      281.14      5.56 o 
  -3   4  10      324.13      356.89      6.92 o 
  -2   4  10      225.07      212.43      7.69 o 
  -1   4  10       12.09       13.44      0.58 o 
   0   4  10       32.65       35.85      1.93 o 
   1   4  10      200.48      193.75      7.01 o 
   2   4  10       97.94       89.90      3.01 o 
   3   4  10       75.35       71.29      2.13 o 
   4   4  10      103.08       93.86      1.85 o 
   5   4  10      119.34      108.39      3.81 o 
   6   4  10      427.75      412.62      6.25 o 
   7   4  10       15.40       16.80      0.47 o 
   8   4  10       35.53       38.04      1.37 o 
  -6   5  10       14.67       13.28      0.60 o 
  -5   5  10       67.73       62.75      1.79 o 
  -4   5  10       11.33        6.30      0.56 o 
  -3   5  10       47.00       38.33      1.19 o 
  -2   5  10       33.72       34.69      1.16 o 
  -1   5  10       73.76       80.95      1.54 o 
   0   5  10      319.79      308.23     11.04 o 
   1   5  10      166.81      145.60      5.59 o 
   2   5  10      453.83      452.22      8.69 o 
   3   5  10      294.44      258.34      5.26 o 
   4   5  10       77.07       76.03      1.74 o 
   5   5  10       27.12       27.75      1.13 o 
   6   5  10        1.07        0.83      0.21 o 
   7   5  10      208.51      182.98      2.82 o 
   8   5  10        0.32        0.64      0.18 o 
  -6   6  10        7.31        6.63      1.05 o 
  -5   6  10       14.07       12.59      0.98 o 
  -4   6  10        9.24        6.56      0.57 o 
  -3   6  10      178.19      165.47      3.54 o 
  -2   6  10       12.32        7.98      0.87 o 
  -1   6  10      192.00      175.90      3.40 o 
   0   6  10      689.21      688.03     14.65 o 
   1   6  10        2.61        4.16      0.42 o 
   2   6  10        2.34        1.60      0.29 o 
   3   6  10       33.42       36.10      1.80 o 
   4   6  10      290.01      265.84      5.35 o 
   5   6  10       14.66       21.41      1.12 o 
   6   6  10       10.03        8.43      0.41 o 
   7   6  10       60.80       60.86      1.68 o 
   8   6  10       67.50       65.39      1.93 o 
  -5   7  10        1.40        4.26      0.55 o 
  -4   7  10        1.27        3.81      0.59 o 
  -3   7  10       46.40       40.39      1.22 o 
  -2   7  10      139.37      133.87      3.07 o 
  -1   7  10      442.34      428.15      6.20 o 
   0   7  10      801.21      821.79     12.91 o 
   1   7  10        9.18        8.82      0.42 o 
   2   7  10      213.34      206.02      3.25 o 
   3   7  10      238.69      229.18      4.71 o 
   4   7  10      297.22      273.19      5.49 o 
   5   7  10       14.74       17.09      0.76 o 
   6   7  10        4.56        3.64      0.29 o 
   7   7  10      405.09      394.66      7.25 o 
   8   7  10       11.41       12.84      0.73 o 
  -5   8  10       52.70       54.42      2.29 o 
  -4   8  10       30.16       36.61      1.83 o 
  -3   8  10      135.35      153.41      4.15 o 
  -2   8  10        1.00        0.56      0.39 o 
  -1   8  10       38.08       30.35      0.93 o 
   0   8  10       24.62       22.22      0.86 o 
   1   8  10        2.83        3.23      0.73 o 
   2   8  10      618.78      647.66      9.40 o 
   3   8  10       46.12       43.34      2.83 o 
   4   8  10       41.05       51.87      1.79 o 
   5   8  10        4.13        3.08      0.37 o 
   6   8  10        0.36        0.36      0.22 o 
   7   8  10       65.44       67.76      1.36 o 
   8   8  10        1.09        2.75      0.56 o 
  -4   9  10       60.68       58.15      1.70 o 
  -3   9  10        3.77        6.67      0.50 o 
  -2   9  10       51.36       60.40      1.39 o 
  -1   9  10        0.00        0.37      0.22 o 
   0   9  10       26.51       32.86      1.59 o 
   1   9  10      320.05      322.89      6.16 o 
   2   9  10        0.64        1.12      0.19 o 
   3   9  10       38.74       37.09      1.25 o 
   4   9  10        0.89        0.66      0.26 o 
   5   9  10       40.35       43.08      2.23 o 
   6   9  10        2.85        3.83      0.44 o 
   7   9  10       17.70       14.05      0.48 o 
   8   9  10      102.67      103.11      2.47 o 
  -3  10  10        0.71        0.58      0.33 o 
  -2  10  10       14.70       17.42      0.85 o 
  -1  10  10        1.56        1.13      0.33 o 
   0  10  10      107.69      105.46      2.06 o 
   1  10  10       14.76       14.78      0.63 o 
   2  10  10       33.26       29.23      0.87 o 
   3  10  10      120.99      125.38      2.79 o 
   4  10  10       46.78       45.82      1.39 o 
   5  10  10        3.25        6.34      0.72 o 
   6  10  10       41.49       37.92      1.95 o 
   7  10  10        2.29        1.99      0.22 o 
   8  10  10        1.10        1.49      0.21 o 
  -2  11  10       25.38       19.83      0.73 o 
  -1  11  10       75.15       66.38      1.93 o 
   0  11  10       40.36       41.90      1.44 o 
   1  11  10      240.95      242.86      4.51 o 
   2  11  10       74.35       77.08      2.09 o 
   3  11  10       65.95       67.96      1.54 o 
   4  11  10       36.05       35.26      1.26 o 
   5  11  10       45.14       48.80      2.28 o 
   6  11  10        1.11        1.20      0.35 o 
   7  11  10        4.94        5.71      0.36 o 
  -1  12  10       11.97       10.52      0.80 o 
   0  12  10       31.48       30.00      1.72 o 
   1  12  10        1.61        1.86      0.28 o 
   2  12  10        8.04       10.05      1.57 o 
   3  12  10       76.92       92.33      2.56 o 
   4  12  10        5.14       10.41      1.32 o 
   5  12  10        0.01        0.12      0.20 o 
   6  12  10       13.98       21.19      1.15 o 
   7  12  10       10.78       12.83      0.79 o 
   1  13  10        5.28        5.82      0.75 o 
   2  13  10        1.57        1.43      0.24 o 
   3  13  10      218.91      231.58      5.50 o 
   4  13  10        1.84        0.78      0.35 o 
   5  13  10      240.93      263.04      6.12 o 
  -3  -5  11       29.42       27.04      1.35 o 
  -1  -5  11      185.36      207.19      4.44 o 
  -5  -4  11        7.75       11.23      0.72 o 
  -4  -4  11        5.03        4.20      0.45 o 
  -3  -4  11       95.97      102.44      2.69 o 
  -2  -4  11       15.01       16.78      1.20 o 
  -1  -4  11       34.56       32.92      1.17 o 
   0  -4  11       64.31       64.34      1.75 o 
   1  -4  11       14.01       14.79      0.80 o 
  -6  -3  11        6.17        6.16      0.36 o 
  -5  -3  11      169.95      182.90      6.63 o 
  -4  -3  11        5.57        5.42      0.57 o 
  -3  -3  11        0.91        2.23      0.41 o 
  -2  -3  11      145.61      173.93      5.76 o 
  -1  -3  11        5.66        5.58      0.65 o 
   0  -3  11       72.36       70.35      2.07 o 
   1  -3  11        4.40        4.25      0.47 o 
   2  -3  11       30.13       30.84      1.02 o 
   3  -3  11        2.39        1.44      0.24 o 
  -6  -2  11       41.62       43.98      1.27 o 
  -5  -2  11       14.20       13.58      1.25 o 
  -4  -2  11       58.01       59.08      2.59 o 
  -3  -2  11        5.65        8.57      0.76 o 
  -2  -2  11      225.30      207.03      5.12 o 
  -1  -2  11      101.88       86.39      2.16 o 
   0  -2  11       39.34       43.49      1.59 o 
   1  -2  11        8.92        8.13      0.42 o 
   2  -2  11       79.91       68.33      2.40 o 
   3  -2  11       43.72       45.66      1.42 o 
   4  -2  11        0.05        0.16      0.22 o 
  -6  -1  11      174.72      175.01      4.02 o 
  -5  -1  11      100.16       95.67      3.12 o 
  -4  -1  11        2.35        1.49      0.39 o 
  -3  -1  11       85.61      101.80      2.67 o 
  -2  -1  11        1.68        4.22      0.57 o 
  -1  -1  11        6.87        5.40      0.78 o 
   0  -1  11        0.78        2.13      0.28 o 
   1  -1  11      312.59      320.89      7.05 o 
   2  -1  11       35.30       28.99      1.20 o 
   3  -1  11        1.33        1.19      0.34 o 
   4  -1  11        8.64        9.78      0.50 o 
   5  -1  11        9.26        7.80      0.71 o 
  -7   0  11       20.67       19.74      0.89 o 
  -6   0  11       14.19       14.79      0.65 o 
  -5   0  11      109.82      101.57      3.19 o 
  -4   0  11       48.68       44.13      1.57 o 
  -3   0  11      218.15      208.16      4.29 o 
  -2   0  11        2.28        1.06      0.30 o 
  -1   0  11       14.33       16.64      0.73 o 
   0   0  11       27.25       28.02      1.27 o 
   1   0  11        8.01        8.34      0.67 o 
   2   0  11        4.56        2.83      0.29 o 
   3   0  11      302.53      293.50      5.06 o 
   4   0  11       52.10       55.96      1.74 o 
   5   0  11      108.06      117.40      3.03 o 
  -7   1  11       24.97       24.12      1.00 o 
  -6   1  11        4.37        4.50      0.36 o 
  -5   1  11       75.20       70.15      1.96 o 
  -4   1  11        0.00        0.17      0.22 o 
  -3   1  11      134.99      131.57      3.67 o 
  -2   1  11      331.56      330.93      9.56 o 
  -1   1  11      261.70      256.46      5.29 o 
   0   1  11        1.91        2.14      0.22 o 
   1   1  11       89.13       80.60      2.10 o 
   2   1  11        2.80        3.76      0.38 o 
   3   1  11       10.16        8.11      0.65 o 
   4   1  11       66.01       63.86      2.00 o 
   5   1  11       26.32       27.30      3.17 o 
   6   1  11       20.70       21.98      1.17 o 
  -6   2  11        2.78        3.52      0.32 o 
  -5   2  11       14.63       17.60      0.78 o 
  -4   2  11       37.40       36.53      1.09 o 
  -3   2  11      465.93      462.75     11.25 o 
  -2   2  11      213.15      196.80      6.71 o 
  -1   2  11     1027.39     1037.35     45.99 o 
   0   2  11       19.94       17.61      0.51 o 
   1   2  11       62.63       62.40      1.92 o 
   2   2  11      109.22      103.93      2.01 o 
   3   2  11        2.44        2.54      0.31 o 
   4   2  11      307.33      290.78      8.04 o 
   5   2  11       91.63       86.90      2.85 o 
   6   2  11        0.71        0.57      0.29 o 
  -6   3  11        5.64        5.55      0.38 o 
  -5   3  11       90.51       87.29      3.43 o 
  -4   3  11      308.67      304.79      7.68 o 
  -3   3  11      173.52      179.14      3.73 o 
  -2   3  11       42.09       41.22      1.43 o 
  -1   3  11       59.79       59.61      1.29 o 
   0   3  11      105.41       89.86      1.65 o 
   1   3  11     1106.20     1149.34     23.85 o 
   2   3  11      205.95      185.96      2.95 o 
   3   3  11       36.88       33.44      1.31 o 
   4   3  11      107.97      116.89      2.80 o 
   5   3  11      122.99      120.34      3.73 o 
   6   3  11      151.86      147.83      6.91 o 
  -6   4  11       15.97       14.83      0.61 o 
  -5   4  11       50.55       43.36      1.35 o 
  -4   4  11      322.86      309.85      7.80 o 
  -3   4  11       31.81       35.29      1.68 o 
  -2   4  11        1.10        1.78      0.51 o 
  -1   4  11      142.95      130.22      2.41 o 
   0   4  11       22.56       16.67      1.14 o 
   1   4  11      895.03      848.03     12.90 o 
   2   4  11      637.19      608.88      8.60 o 
   3   4  11      550.77      513.91     14.66 o 
   4   4  11      140.71      137.56      3.21 o 
   5   4  11      230.14      216.06      4.47 o 
   6   4  11       15.92       15.88      1.07 o 
   7   4  11       34.01       27.47      1.50 o 
  -6   5  11        9.59       11.25      0.93 o 
  -5   5  11       16.39       15.82      1.10 o 
  -4   5  11       14.02       14.21      0.82 o 
  -3   5  11       21.01       24.90      0.98 o 
  -2   5  11      605.34      616.74     11.63 o 
  -1   5  11      150.96      142.21      3.93 o 
   0   5  11      112.90      121.34      2.29 o 
   1   5  11       35.46       31.95      4.12 o 
   2   5  11       46.23       40.46      0.96 o 
   3   5  11      632.02      640.06     12.09 o 
   4   5  11        2.93        3.05      0.65 o 
   5   5  11      395.61      383.98      7.80 o 
   6   5  11        1.02        2.70      0.56 o 
   7   5  11       37.85       34.20      0.97 o 
  -5   6  11       45.90       42.81      2.03 o 
  -4   6  11        2.58        4.35      0.61 o 
  -3   6  11      185.58      172.13      3.89 o 
  -2   6  11        1.77        2.50      0.35 o 
  -1   6  11       57.58       60.38      1.45 o 
   0   6  11      195.88      194.77      3.10 o 
   1   6  11        3.45        3.40      0.38 o 
   2   6  11       11.96       14.27      0.55 o 
   3   6  11       76.69       77.32      1.96 o 
   4   6  11        0.03        0.10      0.22 o 
   5   6  11        0.71        0.50      0.20 o 
   6   6  11       21.69       24.81      1.21 o 
   7   6  11       64.64       54.45      1.13 o 
  -5   7  11       14.89       18.67      1.07 o 
  -4   7  11        0.14        0.12      0.24 o 
  -3   7  11       36.99       33.52      1.01 o 
  -2   7  11        1.53        1.69      0.29 o 
  -1   7  11      146.62      134.94      2.64 o 
   0   7  11       79.09       73.37      1.62 o 
   1   7  11      244.79      229.29      4.54 o 
   2   7  11       39.56       35.29      0.86 o 
   3   7  11      146.52      133.99      3.67 o 
   4   7  11      247.97      238.12      5.90 o 
   5   7  11       29.61       25.63      1.62 o 
   6   7  11       17.07       13.01      0.83 o 
   7   7  11        0.28        0.60      0.15 o 
   8   7  11        9.85        9.29      0.44 o 
  -4   8  11       59.96       66.15      2.71 o 
  -3   8  11       12.32       11.51      1.25 o 
  -2   8  11      305.97      302.75      5.11 o 
  -1   8  11        5.99        6.60      0.66 o 
   0   8  11        1.31        0.68      0.36 o 
   1   8  11      205.62      194.55      3.96 o 
   2   8  11      642.35      612.61      8.66 o 
   3   8  11      728.17      734.25     13.36 o 
   4   8  11       31.99       27.52      1.98 o 
   5   8  11        7.49        6.66      0.76 o 
   6   8  11      124.48      108.75      4.45 o 
   7   8  11       44.55       39.04      1.07 o 
   8   8  11      114.80      109.51      2.56 o 
  -3   9  11       39.11       46.43      2.03 o 
  -2   9  11        0.32        0.37      0.24 o 
  -1   9  11        0.75        1.43      0.30 o 
   0   9  11      124.47      123.17      2.32 o 
   1   9  11      278.78      251.46      4.87 o 
   2   9  11        3.67        6.06      0.55 o 
   3   9  11       19.79       16.98      0.66 o 
   4   9  11       21.58       20.81      1.23 o 
   5   9  11       69.46       57.97      2.67 o 
   6   9  11       20.00       20.47      1.29 o 
   7   9  11       35.11       35.03      1.07 o 
  -3  10  11      308.19      372.00     11.26 o 
  -2  10  11       37.69       35.43      1.16 o 
  -1  10  11        3.59        4.05      0.47 o 
   0  10  11        3.25        3.66      0.48 o 
   1  10  11        3.19        2.80      0.29 o 
   2  10  11       15.58       16.27      0.81 o 
   3  10  11      239.81      226.74      4.02 o 
   4  10  11      105.80      112.77      3.00 o 
   5  10  11       97.92       85.50      3.55 o 
   6  10  11        4.78        4.10      0.54 o 
   7  10  11        4.54        4.35      0.50 o 
  -1  11  11       49.06       42.78      1.31 o 
   0  11  11        2.45        2.89      0.36 o 
   1  11  11        6.74        6.09      0.57 o 
   2  11  11      217.52      208.08      8.18 o 
   3  11  11       32.09       30.23      1.22 o 
   4  11  11        0.19        0.23      0.15 o 
   5  11  11       29.01       29.18      1.48 o 
   6  11  11        4.22        4.27      0.50 o 
   7  11  11       20.75       23.51      1.19 o 
   0  12  11       68.73       76.29      2.21 o 
   1  12  11       55.50       63.52      2.04 o 
   2  12  11       55.28       63.08      1.83 o 
   3  12  11       28.34       29.62      1.11 o 
   4  12  11        0.32        1.18      0.42 o 
   5  12  11      116.22      111.78      2.87 o 
   6  12  11        2.13        1.74      0.29 o 
   3  13  11       84.48       89.25      3.04 o 
   4  13  11        3.24        2.19      0.43 o 
  -4  -3  12      116.46      132.35      4.77 o 
  -3  -3  12       28.55       32.09      1.35 o 
  -2  -3  12       68.52       80.39      3.00 o 
  -1  -3  12       52.34       54.71      1.56 o 
   0  -3  12        1.08        1.53      0.51 o 
   1  -3  12       18.48       24.76      1.46 o 
  -5  -2  12        0.11        0.22      0.19 o 
  -4  -2  12      317.56      378.98     13.14 o 
  -3  -2  12        3.22        3.05      0.41 o 
  -2  -2  12        5.69        5.70      0.44 o 
  -1  -2  12      132.83      134.96      3.37 o 
   0  -2  12       15.20       16.06      0.78 o 
   1  -2  12       26.29       31.33      1.30 o 
   2  -2  12      155.92      170.57      5.70 o 
  -5  -1  12        6.81        9.78      0.73 o 
  -4  -1  12      215.14      247.10      8.85 o 
  -3  -1  12       36.83       37.83      1.82 o 
  -2  -1  12        0.07        0.16      0.16 o 
  -1  -1  12        5.03        4.50      0.52 o 
   0  -1  12        7.40        8.38      0.65 o 
   1  -1  12       21.45       20.66      1.10 o 
   2  -1  12       58.44       56.02      1.65 o 
   3  -1  12      150.42      171.05      3.90 o 
  -6   0  12       69.02       75.40      3.70 o 
  -4   0  12      105.21      100.13      4.01 o 
  -3   0  12      115.36      119.42      4.68 o 
  -2   0  12      179.33      181.55      3.69 o 
  -1   0  12       61.68       53.45      1.42 o 
   0   0  12      113.90      115.09      5.04 o 
   1   0  12       47.15       49.70      2.16 o 
   2   0  12       20.68       23.76      1.04 o 
   3   0  12      138.04      139.11      3.99 o 
   4   0  12       20.37       22.18      1.25 o 
  -6   1  12        0.05        0.30      0.13 o 
  -5   1  12       20.11       21.59      1.26 o 
  -4   1  12       83.36       82.82      3.45 o 
  -3   1  12       18.74       13.55      1.01 o 
  -2   1  12        0.01        0.66      0.59 o 
  -1   1  12        0.07        0.87      0.29 o 
   0   1  12      139.36      133.21      2.73 o 
   1   1  12       70.75       73.38      2.03 o 
   2   1  12      181.12      179.15      4.42 o 
   3   1  12      122.78      124.43      3.24 o 
   4   1  12        3.58        4.17      0.38 o 
   5   1  12      274.55      305.05      9.49 o 
  -6   2  12        0.12        0.49      0.16 o 
  -5   2  12       27.78       23.11      0.86 o 
  -4   2  12        0.39        1.27      0.39 o 
  -3   2  12        8.84        7.24      0.56 o 
  -2   2  12        7.73        5.04      0.41 o 
  -1   2  12       28.72       28.27      1.81 o 
   0   2  12       85.37       91.06      2.07 o 
   1   2  12       22.97       22.80      0.98 o 
   2   2  12      116.37      112.02      2.84 o 
   3   2  12       80.54       79.60      2.37 o 
   4   2  12        0.46        0.20      0.15 o 
   5   2  12       17.22       18.48      0.80 o 
  -6   3  12        8.13        9.78      0.45 o 
  -5   3  12      151.42      148.78      5.63 o 
  -4   3  12        6.81        9.97      0.85 o 
  -3   3  12       89.40       87.99      1.98 o 
  -2   3  12       53.49       50.70      1.75 o 
  -1   3  12       11.46       10.30      0.57 o 
   0   3  12       37.28       40.21      1.33 o 
   1   3  12        8.64        7.95      0.50 o 
   2   3  12       10.64       10.87      0.55 o 
   3   3  12       98.71       95.35      2.22 o 
   4   3  12      352.14      378.45      8.75 o 
   5   3  12        8.74        8.58      0.52 o 
   6   3  12        2.20        2.70      0.40 o 
  -5   4  12       20.15       22.84      1.31 o 
  -4   4  12        6.94        4.55      0.59 o 
  -3   4  12        0.76        1.90      0.26 o 
  -2   4  12       11.17       12.96      0.64 o 
  -1   4  12       24.51       22.63      0.93 o 
   0   4  12       14.97       18.94      0.77 o 
   1   4  12      176.01      159.31      5.84 o 
   2   4  12      180.48      180.53      3.56 o 
   3   4  12       42.45       40.08      1.38 o 
   4   4  12        2.36        2.61      0.33 o 
   5   4  12      134.20      140.33     12.46 o 
   6   4  12       43.26       37.85      1.82 o 
  -5   5  12       55.93       67.95      2.83 o 
  -4   5  12       58.51       49.95      2.33 o 
  -3   5  12       98.95       80.80      2.50 o 
  -2   5  12        6.12        4.76      0.43 o 
  -1   5  12      293.68      261.17      5.26 o 
   0   5  12       90.65       92.12      1.86 o 
   1   5  12      155.76      140.87      3.52 o 
   2   5  12      408.69      431.47      7.09 o 
   3   5  12        0.11        0.13      0.18 o 
   4   5  12        8.38       10.46      1.36 o 
   5   5  12        5.57        4.90      0.64 o 
   6   5  12       54.15       63.60      2.77 o 
   7   5  12        0.55        1.02      0.28 o 
  -5   6  12      137.63      140.38      5.17 o 
  -4   6  12        5.00        4.33      0.54 o 
  -3   6  12       63.35       54.26      2.49 o 
  -2   6  12        0.08        0.26      0.16 o 
  -1   6  12       11.93       11.37      0.62 o 
   0   6  12      302.04      308.66      5.80 o 
   1   6  12      372.47      377.20     14.61 o 
   2   6  12      224.17      214.87      4.15 o 
   3   6  12      199.36      201.51      3.55 o 
   4   6  12      157.12      154.98      3.99 o 
   5   6  12       60.06       54.55      2.56 o 
   6   6  12       13.16       12.22      0.94 o 
   7   6  12        0.07        0.41      0.24 o 
  -4   7  12       98.92      104.63      3.99 o 
  -3   7  12       13.81       15.00      0.75 o 
  -2   7  12       49.76       51.61      1.58 o 
  -1   7  12        1.38        0.78      0.19 o 
   0   7  12       50.20       59.88      1.34 o 
   1   7  12      489.51      511.37      9.24 o 
   2   7  12        6.90        6.16      0.53 o 
   3   7  12        0.20        0.73      0.22 o 
   4   7  12        0.12        0.10      0.19 o 
   5   7  12       71.85       69.12      3.03 o 
   6   7  12       25.55       19.46      1.22 o 
   7   7  12        0.38        0.93      0.29 o 
  -3   8  12        0.83        1.47      0.24 o 
  -2   8  12      100.30       96.59      2.10 o 
  -1   8  12      104.40       94.94      4.36 o 
   0   8  12       24.26       21.39      0.90 o 
   1   8  12      165.72      160.38      3.41 o 
   2   8  12        4.00        5.62      0.77 o 
   3   8  12       11.32       10.43      0.94 o 
   4   8  12       80.61       73.38      2.89 o 
   5   8  12       25.52       19.63      1.23 o 
   6   8  12       79.13       72.74      3.06 o 
   7   8  12        3.75        3.75      0.46 o 
  -3   9  12       22.85       18.61      1.11 o 
  -2   9  12        0.04        0.57      0.21 o 
  -1   9  12       18.74       16.72      0.86 o 
   0   9  12        9.38        9.15      0.65 o 
   1   9  12        0.92        1.87      0.24 o 
   2   9  12       71.26       71.86      1.90 o 
   3   9  12      129.14      128.76      2.76 o 
   4   9  12       11.16       11.14      0.91 o 
   5   9  12      120.03      119.90      4.64 o 
   6   9  12        1.82        2.68      0.43 o 
   7   9  12       60.93       67.05      2.69 o 
  -2  10  12        5.55        5.62      0.59 o 
  -1  10  12       14.28       20.09      0.86 o 
   0  10  12       28.55       35.13      1.24 o 
   1  10  12       68.75       77.28      6.22 o 
   2  10  12       24.21       28.70      1.18 o 
   3  10  12       10.91       10.76      0.70 o 
   4  10  12        3.31        6.67      0.39 o 
   5  10  12        9.47       11.91      0.81 o 
   6  10  12        6.55        8.15      0.64 o 
  -1  11  12       54.35       60.62      1.51 o 
   0  11  12       95.51      103.21      3.91 o 
   1  11  12      136.79      139.78      3.67 o 
   2  11  12       66.75       75.70      2.11 o 
   3  11  12       20.57       23.27      0.97 o 
   4  11  12        7.36        7.95      0.80 o 
   5  11  12       30.26       31.20      2.40 o 
   6  11  12       50.41       72.74      2.78 o 
   1  12  12        0.25        0.41      0.24 o 
   2  12  12        0.53        0.33      0.33 o 
   3  12  12       46.45       53.61      1.49 o 
   4  12  12       48.42       44.40      1.91 o 
  -2  -2  13        0.02        0.18      0.23 o 
  -1  -2  13        2.63        3.05      0.29 o 
   0  -2  13        2.17        1.93      0.43 o 
  -4  -1  13        3.70        3.14      0.35 o 
  -3  -1  13       21.90       21.30      0.77 o 
  -2  -1  13        1.90        1.38      0.39 o 
  -1  -1  13       89.31       93.59      2.41 o 
   0  -1  13        5.38        5.37      0.48 o 
   1  -1  13        3.35        2.10      0.78 o 
   2  -1  13       32.97       39.33      1.32 o 
  -4   0  13        0.09        0.39      0.21 o 
  -3   0  13        0.01        1.12      0.40 o 
  -2   0  13        2.13        2.50      0.27 o 
  -1   0  13       87.58       90.46      3.46 o 
   0   0  13       20.85       24.68      1.38 o 
   1   0  13       65.87       69.74      2.19 o 
   2   0  13       51.83       59.14      2.56 o 
   3   0  13        1.08        0.97      0.19 o 
  -4   1  13        7.38        6.60      0.58 o 
  -3   1  13       34.59       32.07      1.55 o 
  -2   1  13       90.98       82.49      4.74 o 
  -1   1  13      137.35      148.21      3.73 o 
   0   1  13       32.17       39.78      1.98 o 
   1   1  13      245.20      242.54      5.51 o 
   2   1  13        0.59        1.37      0.22 o 
   3   1  13        0.41        0.81      0.23 o 
   4   1  13        8.77        7.03      0.61 o 
  -5   2  13       20.30       25.50      1.26 o 
  -4   2  13        6.60        9.05      0.71 o 
  -3   2  13      119.22      117.65      4.50 o 
  -2   2  13      103.95      105.88      2.86 o 
  -1   2  13       75.04       81.19      2.39 o 
   0   2  13        3.33        1.87      0.58 o 
   1   2  13      130.68      129.87      2.62 o 
   2   2  13       15.87       17.54      0.68 o 
   3   2  13        4.29        3.82      0.43 o 
   4   2  13        0.81        0.98      0.36 o 
  -5   3  13        8.17        8.00      0.62 o 
  -4   3  13       12.52       18.26      1.08 o 
  -3   3  13       23.51       22.02      1.26 o 
  -2   3  13      119.12      119.65      2.57 o 
  -1   3  13       33.16       37.34      1.45 o 
   0   3  13      244.14      233.89      5.56 o 
   1   3  13      338.15      360.51      6.50 o 
   2   3  13       36.58       40.29      1.16 o 
   3   3  13       38.02       43.18      1.50 o 
   4   3  13      259.98      284.63      7.58 o 
   5   3  13      122.74      124.27      4.32 o 
  -4   4  13      103.21      114.91      4.39 o 
  -3   4  13        2.54        2.12      0.42 o 
  -2   4  13       17.46       17.98      0.82 o 
  -1   4  13      181.33      176.59      6.05 o 
   0   4  13       38.19       42.56      1.58 o 
   1   4  13      801.12      856.48     17.73 o 
   2   4  13      192.81      210.59      5.08 o 
   3   4  13       47.74       54.19      1.45 o 
   4   4  13       37.47       32.69      1.16 o 
   5   4  13       30.13       28.17      2.50 o 
  -4   5  13        5.80        6.59      0.58 o 
  -3   5  13        1.18        1.14      0.25 o 
  -2   5  13        2.07        2.32      0.38 o 
  -1   5  13       57.96       50.50      2.36 o 
   0   5  13        0.39        0.05      0.24 o 
   1   5  13       46.91       51.94      1.58 o 
   2   5  13      372.02      383.67      8.59 o 
   3   5  13        9.36        8.79      0.55 o 
   4   5  13       32.08       31.46      0.81 o 
   5   5  13        5.86        4.45      0.66 o 
   6   5  13        0.03        0.70      0.16 o 
  -4   6  13      131.80      125.55      4.58 o 
  -3   6  13        7.86        6.27      0.45 o 
  -2   6  13       55.88       68.58      1.60 o 
  -1   6  13        0.15        0.50      0.30 o 
   0   6  13       20.76       21.32      1.34 o 
   1   6  13       11.37       10.72      0.61 o 
   2   6  13      126.21      119.46      4.25 o 
   3   6  13       34.36       43.79      1.56 o 
   4   6  13       46.83       46.88      1.21 o 
   5   6  13       47.08       47.98      1.26 o 
   6   6  13        0.27        0.56      0.23 o 
  -3   7  13       16.56       14.56      0.65 o 
  -2   7  13      145.15      149.68      3.56 o 
  -1   7  13        2.85        2.99      0.43 o 
   0   7  13      113.53      110.19      2.99 o 
   1   7  13      111.51      112.44      2.73 o 
   2   7  13       31.41       32.26      1.29 o 
   3   7  13       46.41       39.37      1.46 o 
   4   7  13        0.00        0.21      0.15 o 
   5   7  13      205.93      197.02      4.85 o 
   6   7  13       30.75       27.26      1.29 o 
  -3   8  13        0.70        2.51      0.45 o 
  -2   8  13        1.56        3.20      0.33 o 
  -1   8  13       22.51       16.38      0.82 o 
   0   8  13      169.57      191.20      4.57 o 
   1   8  13      201.22      198.35      3.29 o 
   2   8  13        3.21        2.62      0.42 o 
   3   8  13        4.15        6.60      0.83 o 
   4   8  13       37.93       36.23      1.27 o 
   5   8  13       32.14       32.73      1.20 o 
   6   8  13      101.12      114.16      4.20 o 
  -2   9  13        0.61        0.95      0.31 o 
  -1   9  13        7.91        7.37      0.50 o 
   0   9  13       58.86       60.32      1.76 o 
   1   9  13      128.20      127.13      3.48 o 
   2   9  13       30.93       30.86      1.18 o 
   3   9  13       17.03       18.94      0.89 o 
   4   9  13        5.47        3.10      0.36 o 
   5   9  13       41.27       33.21      1.11 o 
   6   9  13       30.25       35.48      1.50 o 
  -1  10  13       10.67       13.24      0.54 o 
   0  10  13       29.79       29.69      1.66 o 
   1  10  13       15.69       17.82      1.08 o 
   2  10  13       64.67       79.81      2.15 o 
   3  10  13       23.27       30.89      1.37 o 
   4  10  13       14.68       17.24      1.13 o 
   5  10  13      157.61      149.42      5.09 o 
   1  11  13        0.00        0.19      0.23 o 
   2  11  13       91.80      102.66      3.78 o 
   3  11  13      104.65      123.25      2.90 o 
   4  11  13       52.40       67.99      2.57 o 
  -1   0  14       27.52       24.06      1.09 o 
   0   0  14       66.54       76.04      2.83 o 
  -3   1  14        0.12        0.26      0.24 o 
  -2   1  14        0.26        0.76      0.31 o 
  -1   1  14       14.36       16.57      0.70 o 
   0   1  14        4.08        4.75      0.37 o 
   1   1  14       10.37       10.37      0.67 o 
   2   1  14       35.12       42.31      1.41 o 
  -3   2  14        2.34        4.55      0.58 o 
  -2   2  14        0.66        0.07      0.25 o 
  -1   2  14        1.86        1.30      0.36 o 
   0   2  14        8.51        9.04      0.55 o 
   1   2  14       32.63       28.34      1.22 o 
   2   2  14        2.84        3.00      0.59 o 
   3   2  14        8.16       11.00      0.46 o 
  -3   3  14       28.71       30.03      1.50 o 
  -2   3  14      138.57      147.72      5.01 o 
  -1   3  14        0.25        0.05      0.24 o 
   0   3  14        0.80        1.05      0.28 o 
   1   3  14        2.21        1.63      0.39 o 
   2   3  14       87.15       94.14      2.36 o 
   3   3  14        6.07        8.82      0.50 o 
  -3   4  14      110.75      126.00      4.34 o 
  -2   4  14       92.10       97.47      3.58 o 
  -1   4  14       31.28       25.52      1.99 o 
   0   4  14       44.60       48.43      1.56 o 
   1   4  14       13.71       13.33      0.87 o 
   2   4  14       42.97       50.44      2.44 o 
   3   4  14       94.46      104.81      2.62 o 
   4   4  14       81.54       89.75      3.20 o 
  -3   5  14        0.54        0.69      0.32 o 
  -2   5  14       17.70       18.50      1.16 o 
  -1   5  14        0.55        0.92      0.27 o 
   0   5  14       59.02       66.37      2.56 o 
   1   5  14       23.56       24.86      0.79 o 
   2   5  14       21.12       23.82      0.95 o 
   3   5  14       14.50       14.76      0.73 o 
   4   5  14       44.94       46.93      2.03 o 
  -3   6  14        9.15        8.30      0.70 o 
  -2   6  14        2.53        1.80      0.43 o 
  -1   6  14        0.72        0.81      0.25 o 
   0   6  14       67.85       55.68      1.70 o 
   1   6  14        2.72        2.64      0.64 o 
   2   6  14       34.06       26.87      1.03 o 
   3   6  14      203.72      223.20      5.07 o 
   4   6  14       61.18       70.41      2.76 o 
  -2   7  14       41.94       42.10      1.81 o 
  -1   7  14       23.47       18.44      0.79 o 
   0   7  14        9.95       13.31      0.87 o 
   1   7  14       26.18       28.02      1.27 o 
   2   7  14        0.41        0.75      0.25 o 
   3   7  14       25.04       27.13      1.03 o 
   4   7  14       52.92       58.71      2.42 o 
   5   7  14       41.06       52.97      2.18 o 
  -1   8  14       79.77       83.39      4.29 o 
   0   8  14        1.80        1.90      0.28 o 
   1   8  14        3.48        3.71      0.51 o 
   2   8  14        0.85        1.21      0.51 o 
   3   8  14       28.76       24.16      0.94 o 
   4   8  14       16.92       14.80      0.98 o 
   0   9  14      122.19      120.57      4.27 o 
   1   9  14        2.87        3.76      0.69 o 
   2   9  14       21.00       26.71      1.52 o 
   3   9  14       26.05       36.84      1.16 o 
   4   9  14        3.19        3.74      0.51 o 
   1  10  14       43.64       41.07      2.00 o 
   2  10  14       14.84       11.80      0.91 o 
   3  10  14       19.72       24.86      0.80 o 
  -1   4  15       13.55       15.99      0.83 o 
   1   4  15       42.06       40.03      1.93 o 
  -1   5  15        0.24        0.35      0.15 o 
   0   5  15       38.01       32.88      1.65 o 
   1   5  15       52.15       41.36      1.98 o 
   2   5  15        4.50        6.96      0.70 o 
   0   6  15       16.15       19.12      1.18 o 
   1   6  15        0.02        1.51      0.32 o 
   2   6  15        6.53        6.92      0.71 o 
   0   7  15        5.34        4.13      0.55 o 
   1   7  15       11.28       12.29      0.71 o 
   2   7  15        6.26        7.15      0.54 o 
                                                 
